# Supplementary material for: 3-(4-Pyrid­yl)benzoic acid
Source: Acta Crystallogr Sect E Struct Rep Online. 2009 May 14;65(Pt 6):o1239. doi: 10.1107/S1600536809015530 (PMC2969741; doi:10.1107/S1600536809015530)
Supplement: Supplementary file 2 [file e-65-o1239-Isup2.hkl]

#
# h,k,l, Fc-squared, Fo-squared, sigma(Fo-squared) and status flag
#
data_I
_shelx_title ' I in space group Pbca'
_shelx_refln_list_code          4
_shelx_F_calc_maximum      443.34
_exptl_crystal_F_000       832.00
_reflns_d_resolution_high  0.7460
 
loop_
 _symmetry_equiv_pos_as_xyz
 'x, y, z'
 '-x+1/2, -y, z+1/2'
 'x+1/2, -y+1/2, -z'
 '-x, y+1/2, -z+1/2'
 '-x, -y, -z'
 'x-1/2, y, -z-1/2'
 '-x-1/2, y-1/2, z'
 'x, -y-1/2, z-1/2'
 
_cell_length_a    13.8390
_cell_length_b     7.0130
_cell_length_c    19.4690
_cell_angle_alpha  90.000
_cell_angle_beta   90.000
_cell_angle_gamma  90.000
 
_shelx_F_squared_multiplier     1.000
 
loop_
 _refln_index_h
 _refln_index_k
 _refln_index_l
 _refln_F_squared_calc
 _refln_F_squared_meas
 _refln_F_squared_sigma
 _refln_observed_status
   2   0   0      469.66      263.55     13.47 o
   4   0   0   196551.38   195595.25   2703.20 o
   6   0   0     1749.98     1702.17     30.38 o
   8   0   0    13386.63    13862.16    194.55 o
  10   0   0      760.81      774.11     21.21 o
  12   0   0     1643.11     1532.61     40.98 o
  14   0   0      146.16      120.39     18.02 o
  16   0   0      793.45      852.04     44.36 o
   2   1   0     3036.80     2911.17     36.18 o
   4   1   0     3004.06     2802.48     30.26 o
   6   1   0     1431.01     1489.72     19.83 o
   8   1   0        0.00       -1.42      1.85 o
  10   1   0      647.20      684.20     18.81 o
  12   1   0      283.50      300.87     13.74 o
  14   1   0      217.66      219.17     12.43 o
  16   1   0      177.38      167.91     23.36 o
  18   1   0       32.80       25.15     15.64 o
   0   2   0     2685.08     2600.86     54.66 o
   2   2   0      662.76      662.88      8.38 o
   4   2   0     1262.33     1229.28     14.08 o
   6   2   0      292.19      291.44      6.82 o
   8   2   0      118.36      113.52      5.16 o
  10   2   0       89.79      100.98      7.42 o
  12   2   0       48.37       44.95      7.98 o
  14   2   0      200.56      203.35     20.79 o
  16   2   0       51.30       47.93     26.43 o
  18   2   0       42.53       14.46     14.65 o
   2   3   0    16460.02    17402.39    166.11 o
   4   3   0       36.97       26.78      2.82 o
   6   3   0     2015.95     2266.45     24.78 o
   8   3   0      160.21      169.14      8.21 o
  10   3   0       73.55       71.01      9.05 o
  12   3   0      157.48      155.61     13.36 o
  14   3   0       51.19       38.88      8.96 o
  16   3   0       30.94       14.00      8.73 o
   0   4   0     1874.92     2141.83     38.33 o
   2   4   0        0.57        5.00      1.96 o
   4   4   0      981.30     1073.63     16.72 o
   6   4   0        4.71        2.15      4.94 o
   8   4   0      173.75      181.74     24.35 o
  10   4   0       19.16       22.15      6.47 o
  12   4   0       38.33       27.10      7.97 o
  14   4   0       13.97       22.02      8.57 o
  16   4   0       20.28       19.87      9.58 o
   2   5   0     1238.62     1356.54     20.97 o
   4   5   0       11.91       11.70      5.84 o
   6   5   0      151.90      134.75     11.33 o
   8   5   0        2.34        4.20      4.67 o
  10   5   0        8.28       16.13      6.86 o
  12   5   0        5.65        8.83      7.21 o
  14   5   0        5.92        0.53      7.28 o
   0   6   0      705.80      646.77     17.04 o
   2   6   0        3.42        1.46      2.93 o
   4   6   0      620.38      574.60     17.55 o
   6   6   0       34.24       43.30      8.48 o
   8   6   0      344.87      336.70     18.78 o
  10   6   0       16.74       15.49      7.97 o
  12   6   0      125.30      116.01     14.88 o
  14   6   0        0.11        5.75     14.65 o
   2   7   0        3.69        6.46      4.39 o
   4   7   0       11.54        9.01      6.16 o
   6   7   0       12.58        7.52      6.81 o
   8   7   0        2.21        0.23      6.53 o
  10   7   0        7.76        9.42      8.22 o
  12   7   0        2.72        8.32     15.04 o
   0   8   0       75.44       73.26     17.23 o
   2   8   0        2.14        9.70     10.89 o
   4   8   0       19.85        3.82      6.65 o
   6   8   0        0.96        5.54      7.26 o
   8   8   0        2.20        5.56      8.15 o
   2   9   0        0.07       -1.38      9.50 o
   4   9   0       34.22       32.67     16.03 o
   1   1   1     3309.44     3054.74     30.27 o
   2   1   1    11792.32    11357.68     98.22 o
   3   1   1     6867.97     6677.52     49.72 o
   4   1   1     1727.61     1642.17     15.22 o
   5   1   1      646.26      591.04      7.24 o
   6   1   1     2787.06     2874.36     23.17 o
   7   1   1      268.94      321.21      5.50 o
   8   1   1      556.44      540.16      7.81 o
   9   1   1      262.88      258.77      6.59 o
  10   1   1      376.84      398.51      7.38 o
  11   1   1        2.45        7.62      2.51 o
  12   1   1       75.60       67.60      6.06 o
  13   1   1        5.51        4.31      3.34 o
  14   1   1       77.22       77.83      6.68 o
  15   1   1       23.14       18.67      6.09 o
  16   1   1       13.27       24.19      8.35 o
  17   1   1       47.36       53.85     25.94 o
  18   1   1       19.54       18.02     15.04 o
   0   2   1      270.39      221.10      7.39 o
   1   2   1       20.49       26.87      2.71 o
   2   2   1       28.81       28.46      1.35 o
   3   2   1     5316.24     5175.50     35.14 o
   4   2   1       30.62       17.59      1.13 o
   5   2   1      688.29      717.42      6.96 o
   6   2   1      100.43      103.89      2.86 o
   7   2   1     1697.04     1678.76     15.73 o
   8   2   1        1.05        1.35      1.93 o
   9   2   1       64.56       91.12      4.12 o
  10   2   1       57.78       65.62      3.99 o
  11   2   1        0.35        2.41      2.99 o
  12   2   1       10.10        5.13      3.42 o
  13   2   1       13.22        9.86      4.33 o
  14   2   1       20.27       23.15      5.43 o
  15   2   1       92.88       74.09      8.06 o
  16   2   1       10.66       12.47      5.64 o
  17   2   1        7.82        7.53      7.04 o
  18   2   1        4.34       15.31     10.12 o
   1   3   1      489.31      522.63      7.54 o
   2   3   1      685.46      728.45      8.44 o
   3   3   1      175.63      183.38      3.71 o
   4   3   1      127.49      130.39      3.34 o
   5   3   1      573.55      603.90      7.01 o
   6   3   1      699.44      761.90      7.90 o
   7   3   1      493.09      490.83      6.89 o
   8   3   1      118.01      130.26      6.71 o
   9   3   1       10.44       11.83      2.99 o
  10   3   1      312.38      319.06     12.62 o
  11   3   1       70.69       70.14      6.70 o
  12   3   1       35.14       42.68      6.12 o
  13   3   1       39.86       39.38      6.78 o
  14   3   1       63.26       62.97      7.95 o
  15   3   1        0.19       -2.23      6.23 o
  16   3   1        9.71        8.50      6.09 o
  17   3   1       10.57       13.99      6.71 o
   0   4   1     4721.81     5242.30     69.36 o
   1   4   1      394.37      488.04      7.15 o
   2   4   1       84.35       97.36      4.79 o
   3   4   1       42.31       60.41      2.56 o
   4   4   1     2672.43     2891.91     24.58 o
   5   4   1       93.87      114.94      4.13 o
   6   4   1      125.89      131.83      6.61 o
   7   4   1       19.93       20.09      3.22 o
   8   4   1      633.75      656.50     13.72 o
   9   4   1        0.37        0.48      3.23 o
  10   4   1       22.64       20.67      4.63 o
  11   4   1        3.77        1.37      3.79 o
  12   4   1      115.19      105.18     14.92 o
  13   4   1        2.34        5.33      4.43 o
  14   4   1        2.40        4.73      5.07 o
  15   4   1        3.06        3.76      5.31 o
  16   4   1       20.95       21.71      6.93 o
   1   5   1       21.19       23.61      2.17 o
   2   5   1        2.64        1.79      1.31 o
   3   5   1       47.10       49.58      4.18 o
   4   5   1        7.78        3.72      2.05 o
   5   5   1       54.43       67.73      4.49 o
   6   5   1       24.42       16.83      5.98 o
   7   5   1       79.22       98.78      7.50 o
   8   5   1       12.89        7.66      3.85 o
   9   5   1        1.23        2.22      3.74 o
  10   5   1       29.08       24.75      5.98 o
  11   5   1       16.89       17.35      5.05 o
  12   5   1        6.56        5.11      4.64 o
  13   5   1        7.23       15.49      5.98 o
  14   5   1        2.12       -1.18      5.38 o
  15   5   1        1.07       -7.53      9.01 o
   0   6   1      237.60      191.09      6.95 o
   1   6   1       40.89       39.56      3.03 o
   2   6   1        6.36        5.38      2.37 o
   3   6   1       25.59       17.97      3.18 o
   4   6   1      191.57      178.14      7.99 o
   5   6   1       61.95       59.21      5.45 o
   6   6   1        9.92       10.56      4.18 o
   7   6   1       35.79       31.71      5.55 o
   8   6   1      112.08      122.68     10.46 o
   9   6   1       55.39       46.59      8.57 o
  10   6   1        1.22        5.47      4.75 o
  11   6   1       14.54       24.62      6.36 o
  12   6   1       43.30       42.83      7.57 o
  13   6   1       27.16       27.26      8.49 o
  14   6   1        9.18       10.27     10.20 o
   1   7   1      148.89      168.59      7.89 o
   2   7   1      283.62      237.20      8.05 o
   3   7   1      142.77      136.29      7.71 o
   4   7   1        6.25        4.79      4.07 o
   5   7   1       47.01       49.26      6.49 o
   6   7   1      192.23      167.06     10.39 o
   7   7   1       41.11       31.21      6.11 o
   8   7   1       10.49        8.90      5.14 o
   9   7   1        3.18        5.59      5.40 o
  10   7   1       81.27       92.16      9.77 o
  11   7   1        3.90        4.58      5.86 o
  12   7   1        4.63        7.26      9.94 o
   0   8   1       19.25       15.84      7.33 o
   1   8   1       19.25       10.19      5.90 o
   2   8   1        0.00        5.61      5.89 o
   3   8   1       34.51       23.52      8.59 o
   4   8   1       32.82       11.40      6.96 o
   5   8   1        4.11        0.22      4.77 o
   6   8   1        0.03        0.07      4.72 o
   7   8   1       11.62       10.44      5.85 o
   8   8   1       48.27       43.78      8.07 o
   9   8   1        0.69       -1.32      8.40 o
   1   9   1       42.29       32.13     12.47 o
   2   9   1       77.92      114.34     28.02 o
   3   9   1       30.11       38.93     10.96 o
   4   9   1        2.05       -5.73      7.81 o
   5   9   1        0.34        8.32     13.07 o
   0   0   2       58.15       45.54      2.57 o
   1   0   2       83.79      101.58      4.35 o
   2   0   2      408.15      365.01      7.40 o
   3   0   2        0.71       -0.56      1.27 o
   4   0   2     8287.94     7933.55     78.08 o
   5   0   2       25.64       37.12      4.35 o
   6   0   2      319.66      319.91      8.92 o
   7   0   2        2.00        3.83      3.43 o
   8   0   2     8912.48     8772.37     90.01 o
   9   0   2      387.22      388.04      9.71 o
  10   0   2       65.72       62.56      4.95 o
  11   0   2        2.84        8.55      3.02 o
  12   0   2     1806.38     1843.11     28.23 o
  13   0   2      249.30      248.29     12.21 o
  14   0   2       55.65       54.46      9.75 o
  15   0   2        3.30        8.43      7.14 o
  16   0   2       49.12       29.30     13.86 o
  17   0   2       82.71       70.09     18.22 o
   1   1   2     3107.50     2913.59     29.12 o
   2   1   2    10961.89    10464.39     76.35 o
   3   1   2     8014.89     7760.57     53.91 o
   4   1   2     6446.47     6162.14     43.77 o
   5   1   2      779.21      801.07      8.40 o
   6   1   2     1983.67     2021.48     17.45 o
   7   1   2     3886.58     3856.91     30.45 o
   8   1   2      899.64      940.38     10.94 o
   9   1   2      321.28      327.96      6.77 o
  10   1   2      175.18      177.52      5.08 o
  11   1   2      778.10      806.89     12.55 o
  12   1   2        0.95        2.57      2.52 o
  13   1   2      114.42      140.22      7.73 o
  14   1   2       25.89       23.45      4.76 o
  15   1   2      115.67      111.92      9.36 o
  16   1   2       15.68       24.76      9.01 o
  17   1   2       22.65       11.41      9.25 o
  18   1   2       11.23        1.19     13.66 o
   0   2   2      188.43      161.43      4.75 o
   1   2   2        0.00        0.47      0.66 o
   2   2   2     1305.67     1274.45     12.77 o
   3   2   2        9.03       13.23      1.25 o
   4   2   2       29.13       29.69      1.91 o
   5   2   2      646.89      641.90      6.36 o
   6   2   2     1675.09     1632.90     14.01 o
   7   2   2      112.46      108.81      5.23 o
   8   2   2       10.67       14.15      1.82 o
   9   2   2      553.33      544.11      9.21 o
  10   2   2       76.42       80.97      4.72 o
  11   2   2       28.23       33.01      4.34 o
  12   2   2        0.07       -1.45      2.95 o
  13   2   2      158.47      164.12      8.51 o
  14   2   2       16.10       15.24      5.12 o
  15   2   2        1.31        5.70      4.85 o
  16   2   2        6.98       13.18      5.94 o
  17   2   2       22.81       36.57     14.81 o
  18   2   2        2.14        6.84     10.38 o
   1   3   2      105.92       94.71      2.85 o
   2   3   2       83.23       94.54      3.35 o
   3   3   2      158.25      173.91      3.34 o
   4   3   2      156.31      181.12      3.53 o
   5   3   2       59.70       49.95      2.01 o
   6   3   2      901.19      876.33      9.58 o
   7   3   2      779.28      788.97     11.06 o
   8   3   2       19.86       30.37      2.81 o
   9   3   2       10.41       14.08      3.14 o
  10   3   2      699.19      710.28     14.58 o
  11   3   2      293.03      284.63     11.48 o
  12   3   2        8.55       11.85      4.39 o
  13   3   2       53.49       51.38      6.64 o
  14   3   2       93.45       93.06      8.73 o
  15   3   2       44.79       35.98      7.72 o
  16   3   2        0.24       -5.01      8.68 o
  17   3   2       15.30        9.26      6.38 o
   0   4   2        4.01       13.03      2.80 o
   1   4   2      141.36      164.58      4.41 o
   2   4   2        0.05       -0.84      0.96 o
   3   4   2       69.54       83.48      2.90 o
   4   4   2       13.12       16.04      1.73 o
   5   4   2        0.75        1.53      1.57 o
   6   4   2        5.09        5.40      1.92 o
   7   4   2        1.20       -0.50      2.07 o
   8   4   2       26.19       24.09      3.76 o
   9   4   2       64.87       53.84      5.78 o
  10   4   2        0.60       -2.86      2.86 o
  11   4   2        2.47        0.68      3.68 o
  12   4   2        6.33        4.98      4.34 o
  13   4   2       26.98       22.21      5.75 o
  14   4   2        0.38        7.04      4.94 o
  15   4   2        2.44       -1.43      4.99 o
  16   4   2        0.02       -6.01      6.01 o
   1   5   2      236.38      242.50      5.21 o
   2   5   2      206.26      215.45      4.61 o
   3   5   2      347.89      350.69      7.49 o
   4   5   2        0.27       -0.73      1.59 o
   5   5   2       35.01       36.49      4.17 o
   6   5   2       37.64       31.08      4.09 o
   7   5   2      132.71      136.32      7.24 o
   8   5   2        0.19        1.90      3.52 o
   9   5   2       10.37        4.73      3.68 o
  10   5   2       23.31       17.49      4.99 o
  11   5   2       18.72       13.09      5.06 o
  12   5   2        0.52       -4.18      4.18 o
  13   5   2       11.55       18.10      5.89 o
  14   5   2       21.46       19.89      6.23 o
  15   5   2        0.94        4.58      8.12 o
   0   6   2       27.17       29.24      4.87 o
   1   6   2        4.76        6.31      1.86 o
   2   6   2        0.57        0.89      1.77 o
   3   6   2       37.42       29.59      3.91 o
   4   6   2       13.94       18.15      3.58 o
   5   6   2       74.36       66.55      5.84 o
   6   6   2        1.90       -1.15      3.03 o
   7   6   2       26.95       25.84      5.41 o
   8   6   2        3.26        8.60      4.53 o
   9   6   2       21.45       26.78      5.95 o
  10   6   2        7.06       13.35      5.54 o
  11   6   2        0.09       -1.33      4.72 o
  12   6   2        0.35        2.06      5.21 o
  13   6   2        0.07       -7.08      8.12 o
  14   6   2        1.52        8.90      9.50 o
   1   7   2       98.73       90.31      7.98 o
   2   7   2       40.83       36.77      5.78 o
   3   7   2       61.99       66.30      5.58 o
   4   7   2        9.33        3.65      3.59 o
   5   7   2      124.31      118.80      8.78 o
   6   7   2       37.54       30.20      5.89 o
   7   7   2       57.95       66.30      7.59 o
   8   7   2        1.26       -0.36      4.70 o
   9   7   2       52.76       53.40      7.87 o
  10   7   2       10.64       20.70      6.62 o
  11   7   2       40.14       33.64     11.16 o
  12   7   2        2.84       -6.50     10.20 o
   0   8   2      126.96      154.86     26.23 o
   1   8   2        4.75        6.80      5.83 o
   2   8   2        4.28        9.63      6.05 o
   3   8   2       18.50       22.19      6.58 o
   4   8   2       33.10       24.49      6.94 o
   5   8   2        3.08       -3.18      5.11 o
   6   8   2       10.08        9.68      5.53 o
   7   8   2        4.29       -2.19      4.89 o
   8   8   2        4.83        0.92      5.69 o
   9   8   2        3.73       -1.41     10.30 o
   1   9   2        8.08       -5.82     12.67 o
   2   9   2        0.07       -5.15      6.66 o
   3   9   2        9.44        3.83      9.91 o
   4   9   2        9.99       10.49     12.87 o
   5   9   2       17.05       19.80     14.46 o
   1   1   3    11863.68    10829.50     78.10 o
   2   1   3      600.12      603.00      8.65 o
   3   1   3     7985.58     7632.92     53.28 o
   4   1   3     2623.21     2560.71     20.22 o
   5   1   3     1049.78     1022.68     10.04 o
   6   1   3       47.32       47.80      2.25 o
   7   1   3       63.11       67.21      2.84 o
   8   1   3      371.23      359.96      6.82 o
   9   1   3        3.79        1.10      1.94 o
  10   1   3        9.64        8.65      2.03 o
  11   1   3      159.08      156.13      5.82 o
  12   1   3        6.81        2.19      3.03 o
  13   1   3        8.23       14.29      3.45 o
  14   1   3        5.52       14.09      4.24 o
  15   1   3       17.82       11.95      5.73 o
  16   1   3       35.16       24.74      6.49 o
  17   1   3       14.91       17.23     14.85 o
  18   1   3        0.25       -2.18     12.47 o
   0   2   3     3463.35     3362.75     50.41 o
   1   2   3       35.96       40.18      2.67 o
   2   2   3       51.65       58.81      2.33 o
   3   2   3      615.72      574.15      7.56 o
   4   2   3     3092.57     3091.10     26.62 o
   5   2   3        2.38        2.69      3.18 o
   6   2   3       58.85       59.22      2.50 o
   7   2   3      544.83      541.07      7.29 o
   8   2   3     1002.33     1026.78     12.98 o
   9   2   3      169.17      156.82      5.86 o
  10   2   3        2.16        3.62      2.27 o
  11   2   3        4.00        1.34      2.73 o
  12   2   3      181.21      199.60      8.75 o
  13   2   3      139.67      151.88      8.34 o
  14   2   3        0.25       -2.34      4.06 o
  15   2   3       22.70       15.55      5.30 o
  16   2   3       24.11       22.78      5.96 o
  17   2   3       23.85       18.60      9.10 o
  18   2   3        0.64       15.84     13.86 o
   1   3   3     1092.09     1126.52     11.00 o
   2   3   3        2.22        5.34      1.28 o
   3   3   3      752.31      745.36      7.52 o
   4   3   3        6.68       11.98      1.63 o
   5   3   3      361.44      394.15      6.64 o
   6   3   3      637.60      641.26      8.59 o
   7   3   3      119.77      119.90      5.21 o
   8   3   3       30.60       30.43      2.95 o
   9   3   3        1.50       -0.11      2.07 o
  10   3   3      456.56      439.26     12.66 o
  11   3   3       39.30       41.64      4.99 o
  12   3   3       46.28       47.65     10.18 o
  13   3   3       32.11       29.69      6.63 o
  14   3   3       66.85       69.73      7.86 o
  15   3   3       33.36       37.78      6.83 o
  16   3   3       14.19        9.12      6.20 o
  17   3   3        7.29       13.97      8.74 o
   0   4   3       10.59        3.88      1.87 o
   1   4   3     1645.80     1660.56     15.10 o
   2   4   3      145.84      150.65      3.78 o
   3   4   3     1346.18     1389.60     13.10 o
   4   4   3        0.39        2.35      1.67 o
   5   4   3      194.30      194.17      5.24 o
   6   4   3      123.74      106.65      4.85 o
   7   4   3      139.60      139.61      5.96 o
   8   4   3       26.43       25.92      3.53 o
   9   4   3       30.58       28.57      4.22 o
  10   4   3        0.08       -3.18      3.18 o
  11   4   3        0.09        3.43      3.90 o
  12   4   3       16.65       12.41      4.88 o
  13   4   3       11.26       11.24      4.97 o
  14   4   3       17.15       14.53      5.70 o
  15   4   3        0.02       -1.18      5.43 o
  16   4   3        3.02        5.30      6.67 o
   1   5   3      130.18      131.02      4.10 o
   2   5   3      145.14      148.08      4.82 o
   3   5   3       40.72       40.52      3.99 o
   4   5   3        6.34        4.92      2.10 o
   5   5   3      167.34      177.70      7.51 o
   6   5   3        6.63        6.49      2.81 o
   7   5   3       18.18       15.03      3.52 o
   8   5   3        0.46       -1.44      2.92 o
   9   5   3       39.25       33.74      5.75 o
  10   5   3      100.21       94.65      8.41 o
  11   5   3       20.65       12.08      4.89 o
  12   5   3        0.74        2.98      4.40 o
  13   5   3        0.28       -0.27      4.95 o
  14   5   3       17.36       13.81      6.22 o
  15   5   3        7.70       14.86     13.37 o
   0   6   3       65.78       49.19      7.13 o
   1   6   3       16.45       18.31      2.59 o
   2   6   3       78.51       74.11      4.04 o
   3   6   3       13.42       17.00      3.51 o
   4   6   3       48.48       52.37      6.01 o
   5   6   3        0.32        0.57      2.79 o
   6   6   3      204.95      222.40      9.41 o
   7   6   3        0.00        4.00      4.09 o
   8   6   3       11.66        0.79      4.26 o
   9   6   3       28.42       17.26      5.33 o
  10   6   3       23.97       17.70      5.69 o
  11   6   3        0.99        1.53      4.82 o
  12   6   3        0.29        2.87      5.57 o
  13   6   3       21.89       12.91      9.23 o
  14   6   3        1.84       10.55      9.95 o
   1   7   3       28.95       27.26      5.20 o
   2   7   3      177.12      187.39     11.75 o
   3   7   3        0.28       -0.88      3.24 o
   4   7   3       13.04        8.48      3.67 o
   5   7   3       48.56       58.42      6.06 o
   6   7   3      116.36      118.71     12.94 o
   7   7   3        5.23        2.58      4.69 o
   8   7   3        2.36        0.84      4.90 o
   9   7   3       10.87       15.95      6.05 o
  10   7   3       52.13       50.01      8.80 o
  11   7   3        0.41        5.81      8.53 o
  12   7   3        5.76       28.14     10.97 o
   0   8   3       24.39       30.29     13.27 o
   1   8   3       33.04       19.85      6.84 o
   2   8   3        0.69       -3.39      4.97 o
   3   8   3        7.88        7.27      5.31 o
   4   8   3        0.11       -2.30      6.33 o
   5   8   3       40.48       30.49      7.51 o
   6   8   3        5.81       -3.50      5.59 o
   7   8   3        5.84        2.56      5.21 o
   8   8   3       33.74       51.79      8.17 o
   9   8   3       14.74        8.56      9.47 o
   1   9   3        0.75       -4.23      7.97 o
   2   9   3        7.92       -0.99     11.68 o
   3   9   3        0.48       -3.11      8.21 o
   4   9   3        3.17       18.61     12.87 o
   0   0   4     1349.14     1162.72     26.33 o
   1   0   4       53.19       74.73      2.62 o
   2   0   4      349.87      359.24      6.16 o
   3   0   4     1041.71      889.88     11.94 o
   4   0   4       96.22       88.98      4.48 o
   5   0   4      636.45      639.82     10.52 o
   6   0   4      191.97      201.50      5.88 o
   7   0   4      218.31      253.21      8.16 o
   8   0   4      789.63      802.77     14.21 o
   9   0   4      100.71       94.21      5.34 o
  10   0   4       29.97       26.96      3.90 o
  11   0   4        3.18        2.32      2.85 o
  12   0   4      158.28      170.59      8.19 o
  13   0   4        4.40       10.99      4.54 o
  14   0   4       66.17       65.65     10.30 o
  15   0   4       19.47       19.43     12.18 o
  16   0   4        0.58      -10.30     10.30 o
  17   0   4        0.72        5.15     12.87 o
  18   0   4        8.82       22.58     16.24 o
   1   1   4     1224.22     1125.48      9.24 o
   2   1   4      358.58      378.93      4.63 o
   3   1   4       81.37       68.95      3.05 o
   4   1   4     2204.06     2152.35     17.73 o
   5   1   4      379.77      373.60      5.23 o
   6   1   4       24.93       26.18      1.83 o
   7   1   4        5.14        6.94      1.50 o
   8   1   4      248.79      255.53      5.41 o
   9   1   4        0.45       -0.67      1.48 o
  10   1   4       21.67       25.47      2.93 o
  11   1   4        0.07       -2.36      2.39 o
  12   1   4       51.77       43.32      4.37 o
  13   1   4       23.34       26.59      4.00 o
  14   1   4       11.97        6.78      4.62 o
  15   1   4        2.23        0.02      4.47 o
  16   1   4       80.66      107.08     11.30 o
  17   1   4        5.41       -5.85      7.84 o
  18   1   4        0.19       -6.53     12.87 o
   0   2   4     1121.64     1045.88     14.21 o
   1   2   4     1377.01     1338.34     12.76 o
   2   2   4      775.90      720.85      8.54 o
   3   2   4       32.23       31.40      2.16 o
   4   2   4      152.10      152.98      4.02 o
   5   2   4      217.11      176.94      4.50 o
   6   2   4     1628.73     1594.73     16.97 o
   7   2   4      121.24      123.88      4.14 o
   8   2   4       16.09       13.08      2.44 o
   9   2   4       14.19        8.66      2.41 o
  10   2   4      165.36      179.28      7.56 o
  11   2   4       21.56       10.60      3.00 o
  12   2   4       39.00       46.44      5.20 o
  13   2   4       25.15       26.12      4.59 o
  14   2   4        3.88        0.44      3.79 o
  15   2   4        0.41       -2.73      4.39 o
  16   2   4       13.40        0.14      6.11 o
  17   2   4        1.34        4.18      6.80 o
   1   3   4       62.19       53.89      2.45 o
   2   3   4        1.87        1.00      1.07 o
   3   3   4       14.83       17.13      2.14 o
   4   3   4      251.27      260.08      5.26 o
   5   3   4       23.59       20.33      2.34 o
   6   3   4       96.79       88.58      3.91 o
   7   3   4      201.76      197.46      5.71 o
   8   3   4       55.56       55.89      3.68 o
   9   3   4        0.14       -1.93      1.93 o
  10   3   4      138.95      133.08      7.18 o
  11   3   4       55.81       62.78      5.74 o
  12   3   4        9.87       10.47      4.01 o
  13   3   4        6.36        9.26      5.20 o
  14   3   4        6.18        5.03      4.72 o
  15   3   4        3.55        4.11      4.76 o
  16   3   4        5.43       -0.29      5.01 o
  17   3   4        0.63        4.23      7.49 o
   0   4   4       50.70       44.93      3.56 o
   1   4   4       12.40       13.78      1.55 o
   2   4   4       51.93       46.57      2.40 o
   3   4   4      137.02      140.79      5.68 o
   4   4   4       32.77       30.43      2.81 o
   5   4   4      211.55      215.95      6.55 o
   6   4   4      139.42      138.86      5.52 o
   7   4   4      521.42      516.95     12.50 o
   8   4   4        9.09       10.15      2.81 o
   9   4   4      475.99      454.79     10.75 o
  10   4   4        0.54        0.32      3.27 o
  11   4   4      265.56      230.59     11.44 o
  12   4   4        0.07       -1.35      3.80 o
  13   4   4      151.59      129.86     17.31 o
  14   4   4       35.53       23.49      6.06 o
  15   4   4       21.28       16.65      6.16 o
  16   4   4        1.05       -5.58      6.44 o
   1   5   4        7.63       10.00      1.89 o
   2   5   4       16.38       13.64      2.12 o
   3   5   4       51.71       49.43      3.44 o
   4   5   4       82.88       75.22      4.54 o
   5   5   4       49.81       48.51      3.92 o
   6   5   4       16.66       14.73      3.72 o
   7   5   4       39.42       34.51      4.52 o
   8   5   4       56.08       46.89      5.29 o
   9   5   4        0.63       -3.48      3.48 o
  10   5   4       79.20       82.80      8.19 o
  11   5   4        0.08       -2.09      3.70 o
  12   5   4        4.84        3.16      4.97 o
  13   5   4       35.72       35.77      7.03 o
  14   5   4       34.88       34.29      8.83 o
  15   5   4        7.68       12.11      9.74 o
   0   6   4       86.92       79.76      6.34 o
   1   6   4       55.48       63.29      4.63 o
   2   6   4       10.48        7.97      2.33 o
   3   6   4      245.41      266.40      7.62 o
   4   6   4       61.73       58.56      7.76 o
   5   6   4        0.05        0.96      2.98 o
   6   6   4       15.16       15.49      4.09 o
   7   6   4      162.29      171.93     13.67 o
   8   6   4       22.89        7.78      5.23 o
   9   6   4        0.37       -2.30      4.58 o
  10   6   4        0.14        1.17      4.66 o
  11   6   4        9.09        2.65      4.84 o
  12   6   4        9.10       -2.42      6.84 o
  13   6   4        1.61        2.48      8.54 o
   1   7   4       26.29       20.51      4.30 o
   2   7   4        8.41        3.56      4.05 o
   3   7   4       69.75       79.60     12.57 o
   4   7   4       24.98       23.22      4.21 o
   5   7   4        5.42        0.88      3.75 o
   6   7   4        0.15        2.31      4.48 o
   7   7   4        5.68        5.65      4.67 o
   8   7   4        9.20        1.54      8.52 o
   9   7   4        7.47       15.33      5.84 o
  10   7   4        0.39        8.21      5.69 o
  11   7   4        6.64        7.15     16.63 o
   0   8   4       23.80       24.16     12.67 o
   1   8   4        1.40       -3.23      5.52 o
   2   8   4        1.25       -3.35      4.06 o
   3   8   4        5.17       -0.74      4.38 o
   4   8   4        0.78       -1.33      4.72 o
   5   8   4       31.04       28.09      7.51 o
   6   8   4        2.16       -0.54      4.94 o
   7   8   4        2.18       -0.87      5.08 o
   8   8   4       16.18       22.12      8.49 o
   9   8   4       29.63       29.41     11.14 o
   1   9   4        3.62        7.72      9.45 o
   2   9   4       11.36       19.82     17.92 o
   3   9   4       17.90        5.15     13.07 o
   4   9   4        0.06       -5.95      8.45 o
   1   1   5       45.17       45.94      1.97 o
   2   1   5     3020.55     2838.05     21.79 o
   3   1   5       79.85       85.32      3.35 o
   4   1   5      270.97      283.72      4.09 o
   5   1   5      190.82      213.53      3.92 o
   6   1   5      445.45      460.50      6.44 o
   7   1   5      524.60      550.22      7.63 o
   8   1   5        1.81        1.10      1.38 o
   9   1   5      179.11      207.34      6.62 o
  10   1   5       18.72       12.13      2.95 o
  11   1   5      367.71      407.25      9.65 o
  12   1   5       46.96       41.05      4.60 o
  13   1   5       21.18       20.99      3.89 o
  14   1   5        1.30       -1.58      3.50 o
  15   1   5       42.00       36.96      7.17 o
  16   1   5       28.02       17.08      7.20 o
  17   1   5        0.12       10.26      7.21 o
  18   1   5        0.24      -11.48     12.87 o
   0   2   5      465.73      441.52      9.70 o
   1   2   5     2016.60     2062.41     18.22 o
   2   2   5      605.78      620.95      7.12 o
   3   2   5      721.31      740.63      9.99 o
   4   2   5      903.37      894.00     10.99 o
   5   2   5      231.20      224.62      5.25 o
   6   2   5      980.32      929.07     12.03 o
   7   2   5       17.70       20.33      2.56 o
   8   2   5      778.98      774.24     13.95 o
   9   2   5       25.80       27.23      3.87 o
  10   2   5       96.65       92.99      5.26 o
  11   2   5       12.60       10.72      3.04 o
  12   2   5      238.50      256.94      8.63 o
  13   2   5       42.89       38.91      5.33 o
  14   2   5        1.39        5.42      4.06 o
  15   2   5        1.01        1.70      4.26 o
  16   2   5       27.57       35.42      9.05 o
  17   2   5        1.11        0.39     10.36 o
   1   3   5      110.04      128.91      3.49 o
   2   3   5       36.13       39.90      3.07 o
   3   3   5       23.78       30.01      2.00 o
   4   3   5        5.37        8.02      1.65 o
   5   3   5       72.73       66.19      3.48 o
   6   3   5     1036.33     1001.50     13.19 o
   7   3   5      117.06      128.02      4.86 o
   8   3   5       55.55       56.27      3.82 o
   9   3   5       12.84       14.26      2.89 o
  10   3   5      817.98      771.56     13.89 o
  11   3   5       97.90       90.94      6.69 o
  12   3   5       74.37       70.83      7.14 o
  13   3   5        2.08       -0.23      5.75 o
  14   3   5      132.54      136.39     10.22 o
  15   3   5       16.87       17.79      6.37 o
  16   3   5       24.82       35.93      7.37 o
  17   3   5        0.06      -10.10     12.77 o
   0   4   5      558.21      547.13     10.00 o
   1   4   5      184.32      181.58      4.10 o
   2   4   5       25.30       26.46      2.39 o
   3   4   5       27.74       22.32      2.35 o
   4   4   5      208.32      200.68      6.04 o
   5   4   5      483.67      481.54     12.54 o
   6   4   5       31.80       27.96      3.74 o
   7   4   5       64.68       73.10      4.30 o
   8   4   5       10.61        8.56      2.54 o
   9   4   5      481.31      532.38     13.04 o
  10   4   5        5.52        5.56      3.60 o
  11   4   5       78.77       87.21      8.21 o
  12   4   5        0.07        0.29      4.11 o
  13   4   5      101.75      116.54     14.69 o
  14   4   5        0.45        6.55      5.19 o
  15   4   5       14.72       18.91      6.47 o
  16   4   5        0.06        1.27      6.74 o
   1   5   5        5.63        2.19      1.74 o
   2   5   5      304.64      307.30      8.53 o
   3   5   5       15.25       14.49      2.40 o
   4   5   5       18.51       22.82      3.06 o
   5   5   5      122.71      125.57      5.77 o
   6   5   5        2.41       -0.05      2.64 o
   7   5   5        0.98       -0.70      2.81 o
   8   5   5        5.31        4.98      3.43 o
   9   5   5       56.31       56.23      5.96 o
  10   5   5       38.43       16.90      5.34 o
  11   5   5       22.73       18.02      6.32 o
  12   5   5       69.59       58.65      7.90 o
  13   5   5        0.10       -0.95      5.09 o
  14   5   5        3.48       -5.39      5.93 o
  15   5   5       16.91       29.26     11.28 o
   0   6   5        0.13        1.28      3.74 o
   1   6   5        2.07       -2.43      2.43 o
   2   6   5       46.94       49.39      4.44 o
   3   6   5       20.47       21.30      3.24 o
   4   6   5        1.86       -0.92      2.67 o
   5   6   5       31.07       29.19      4.36 o
   6   6   5       78.93       83.92      7.48 o
   7   6   5       97.46       97.15      7.27 o
   8   6   5        8.11        9.36      4.52 o
   9   6   5       75.25       66.17      7.66 o
  10   6   5        3.11        7.76      4.88 o
  11   6   5       84.34       79.98      9.09 o
  12   6   5        1.90        1.23      5.12 o
  13   6   5       16.79        9.32      8.73 o
   1   7   5       96.79       90.72      6.04 o
   2   7   5        1.31        0.16      3.70 o
   3   7   5        0.02        1.24      3.79 o
   4   7   5      107.17       98.41      7.54 o
   5   7   5       87.59       88.82      6.72 o
   6   7   5       26.10       22.97      4.66 o
   7   7   5       46.58       43.68      6.65 o
   8   7   5       51.68       36.22      9.77 o
   9   7   5        3.77       -4.89      4.89 o
  10   7   5       43.41       45.55      7.90 o
  11   7   5       18.91        5.47      9.37 o
   0   8   5        5.94        1.68      7.00 o
   1   8   5       31.69       31.67      8.37 o
   2   8   5        0.04        3.18      4.37 o
   3   8   5       92.28      101.74      9.53 o
   4   8   5       42.12       35.94      8.43 o
   5   8   5        2.23       -2.85      5.88 o
   6   8   5        0.75       -2.74      5.77 o
   7   8   5       44.48       40.48      7.46 o
   8   8   5      105.58      128.14     14.83 o
   1   9   5        6.27        2.71     12.96 o
   2   9   5        4.35        1.46      8.53 o
   3   9   5        6.58        5.18      8.95 o
   0   0   6     1246.17      996.55     18.33 o
   1   0   6      414.25      346.45      6.60 o
   2   0   6       95.83      106.64      3.61 o
   3   0   6      159.12      155.85      4.57 o
   4   0   6      186.15      150.49      4.43 o
   5   0   6     2218.10     2231.09     26.88 o
   6   0   6      107.92      119.41      5.31 o
   7   0   6       48.22       51.06      3.93 o
   8   0   6       57.79       70.43      4.62 o
   9   0   6      859.86      877.77     15.98 o
  10   0   6        0.16        1.02      2.53 o
  11   0   6       70.40       90.75      7.84 o
  12   0   6       57.17       59.59      9.09 o
  13   0   6       62.34       61.55      9.81 o
  14   0   6        5.26        2.49     15.64 o
  15   0   6       77.51       85.01     11.92 o
  16   0   6        5.07        6.28     12.18 o
  17   0   6        1.64       17.82     15.04 o
  18   0   6        0.08       23.16     15.84 o
   1   1   6       15.31       20.70      1.35 o
   2   1   6     1566.87     1427.17     12.07 o
   3   1   6       65.77       56.12      2.58 o
   4   1   6      671.24      706.69      9.27 o
   5   1   6       49.80       67.36      2.29 o
   6   1   6      607.24      566.38      7.44 o
   7   1   6        2.91        3.26      1.35 o
   8   1   6      197.66      217.55      5.01 o
   9   1   6       11.59        9.82      2.47 o
  10   1   6       56.32       56.63      4.39 o
  11   1   6        0.40       -1.98      2.46 o
  12   1   6        4.55        7.21      3.05 o
  13   1   6        1.34        2.13      3.07 o
  14   1   6        0.00        8.24      4.05 o
  15   1   6        3.03        3.23      5.71 o
  16   1   6        0.02        0.72      9.87 o
  17   1   6        2.13        0.22      9.91 o
   0   2   6     1199.82     1199.02     14.41 o
   1   2   6     2090.82     2163.44     18.18 o
   2   2   6        0.30        1.17      0.97 o
   3   2   6     4936.68     4959.38     37.11 o
   4   2   6      193.31      212.05      5.30 o
   5   2   6      537.58      537.49      8.58 o
   6   2   6        2.31        4.93      1.81 o
   7   2   6     2122.35     2042.31     23.95 o
   8   2   6       10.55        9.94      2.49 o
   9   2   6      350.52      349.59      9.36 o
  10   2   6       27.85       30.08      3.73 o
  11   2   6      307.81      300.24     14.35 o
  12   2   6       18.93       18.82      3.67 o
  13   2   6      148.30      151.62      8.45 o
  14   2   6       68.48       87.02      7.25 o
  15   2   6       15.44        6.71      5.19 o
  16   2   6        0.17       -0.92      5.94 o
  17   2   6       21.22       24.91     10.91 o
   1   3   6      629.98      630.27      7.08 o
   2   3   6      486.53      455.92      7.50 o
   3   3   6      329.79      358.46      5.90 o
   4   3   6        5.22        4.52      1.72 o
   5   3   6      382.74      385.48      7.50 o
   6   3   6        0.04       -0.55      1.60 o
   7   3   6       59.25       64.78      3.95 o
   8   3   6        0.93        0.21      2.02 o
   9   3   6       80.71       87.34      5.26 o
  10   3   6      145.70      120.80      6.27 o
  11   3   6        2.70       -3.02      3.02 o
  12   3   6        0.21       -3.26      3.26 o
  13   3   6       14.98       13.59      4.36 o
  14   3   6       17.42        6.28      4.82 o
  15   3   6        0.04        3.18      5.19 o
  16   3   6        3.26       -1.46      6.23 o
  17   3   6        0.58       -2.37     12.47 o
   0   4   6      436.50      406.81      9.95 o
   1   4   6       20.44       21.96      1.88 o
   2   4   6      317.17      314.44      7.25 o
   3   4   6      120.81      129.27      5.17 o
   4   4   6      292.93      276.44      7.19 o
   5   4   6      372.98      371.20      8.52 o
   6   4   6      884.94      854.91     13.94 o
   7   4   6      501.31      517.12      9.95 o
   8   4   6       87.70       88.02      4.92 o
   9   4   6      781.23      781.27     14.74 o
  10   4   6      141.21      128.26      7.83 o
  11   4   6      271.89      267.33     10.67 o
  12   4   6        2.76        4.95      4.57 o
  13   4   6      301.67      340.94     14.74 o
  14   4   6        0.64        0.94      4.97 o
  15   4   6       33.92       38.62      7.34 o
  16   4   6        1.77       -2.35     11.48 o
   1   5   6      589.32      540.60      9.56 o
   2   5   6      417.43      424.94      9.30 o
   3   5   6       23.91       12.94      2.70 o
   4   5   6       43.84       53.92      4.26 o
   5   5   6      822.46      809.72     13.99 o
   6   5   6       31.49       26.11      4.81 o
   7   5   6        4.76        3.49      4.22 o
   8   5   6       21.71       18.53      4.19 o
   9   5   6      209.09      206.95      9.71 o
  10   5   6        9.12        7.78      5.15 o
  11   5   6        8.58       -1.72      5.46 o
  12   5   6        1.65        5.17      5.05 o
  13   5   6        5.22        6.62      5.34 o
  14   5   6        0.46        2.86      6.79 o
  15   5   6       19.70       19.00     11.78 o
   0   6   6       30.74       22.38      5.44 o
   1   6   6      509.52      531.44     15.70 o
   2   6   6        1.29        2.49      2.92 o
   3   6   6      204.90      218.19      7.76 o
   4   6   6       77.12       87.00      5.33 o
   5   6   6      271.76      264.94     10.23 o
   6   6   6        1.76        0.93      3.39 o
   7   6   6       31.32       49.72      8.20 o
   8   6   6      133.27      168.32     14.67 o
   9   6   6       30.33       17.25      5.57 o
  10   6   6        0.07       -0.36      4.49 o
  11   6   6       19.96       33.44      6.80 o
  12   6   6       43.26       37.98      7.66 o
  13   6   6        0.43        2.77      8.85 o
   1   7   6        1.37        0.98      3.01 o
   2   7   6       88.05       91.44      6.64 o
   3   7   6        5.87        2.77      4.23 o
   4   7   6       52.05       51.61      7.07 o
   5   7   6       60.01       64.32      6.74 o
   6   7   6        5.60        5.97      3.78 o
   7   7   6        9.64       16.00      4.56 o
   8   7   6       30.48       22.87      6.02 o
   9   7   6       41.54       27.73      6.37 o
  10   7   6        0.19        7.26      5.86 o
  11   7   6       41.32       22.88     11.30 o
   0   8   6        0.40       -0.01      7.11 o
   1   8   6        1.65        5.95      4.55 o
   2   8   6        0.53        0.24      4.61 o
   3   8   6        1.58       -2.57      4.30 o
   4   8   6        0.01        0.03      4.91 o
   5   8   6        3.84        6.33      6.74 o
   6   8   6        0.00       -5.43      5.81 o
   7   8   6        3.74        7.60      6.80 o
   8   8   6        0.53       -0.39      6.75 o
   1   9   6       12.04       11.67      9.69 o
   2   9   6       39.61       75.09     20.30 o
   3   9   6        0.48        7.67      9.51 o
   1   1   7     2626.10     2577.58     19.44 o
   2   1   7        0.26        1.77      0.92 o
   3   1   7      663.90      642.93      6.91 o
   4   1   7        3.37        2.03      1.02 o
   5   1   7     1168.83     1156.76     10.82 o
   6   1   7       59.49       52.65      2.49 o
   7   1   7       39.94       40.96      2.48 o
   8   1   7        1.74        1.40      1.52 o
   9   1   7      138.64      140.20      7.23 o
  10   1   7       81.03       84.08      6.18 o
  11   1   7       32.61       34.44      3.94 o
  12   1   7        3.18        1.03      2.90 o
  13   1   7        3.73        6.72      3.71 o
  14   1   7       11.10       16.60      5.04 o
  15   1   7       21.87       33.44      7.97 o
  16   1   7        0.19       -0.16      6.40 o
  17   1   7        0.45       -2.07      6.99 o
   0   2   7     2714.35     2940.38     33.10 o
   1   2   7     1091.70     1207.40     12.43 o
   2   2   7      354.06      393.24      6.40 o
   3   2   7      358.61      411.80      6.02 o
   4   2   7     1386.18     1498.87     14.36 o
   5   2   7      361.37      401.87      5.98 o
   6   2   7      502.46      529.36      8.99 o
   7   2   7        0.05        1.76      1.94 o
   8   2   7      133.24      130.81      5.56 o
   9   2   7       29.70       25.65      3.42 o
  10   2   7       36.58       43.12      4.34 o
  11   2   7        1.56        1.62      2.71 o
  12   2   7        0.79        4.98      3.01 o
  13   2   7        4.40        3.36      3.28 o
  14   2   7        1.11        6.66      4.09 o
  15   2   7       17.90       19.78      5.92 o
  16   2   7        0.04       -1.59      6.74 o
  17   2   7       12.09        0.77      9.50 o
   1   3   7       18.81       21.03      1.72 o
   2   3   7      188.07      195.25      4.60 o
   3   3   7      271.27      291.78      5.47 o
   4   3   7      233.32      243.26      6.24 o
   5   3   7       27.04       26.71      2.78 o
   6   3   7      160.75      166.73      5.54 o
   7   3   7       28.04       29.54      3.61 o
   8   3   7       99.71      105.08      6.27 o
   9   3   7        0.17       -1.93      2.42 o
  10   3   7      329.15      327.00      9.34 o
  11   3   7        6.88        3.01      2.98 o
  12   3   7        9.02        9.53      4.15 o
  13   3   7       37.30       43.39      5.86 o
  14   3   7       54.14       48.42      7.26 o
  15   3   7        1.55        0.23      6.57 o
  16   3   7        2.31        2.48      6.40 o
   0   4   7      175.51      167.93      5.69 o
   1   4   7       10.77        9.28      1.65 o
   2   4   7       34.23       33.04      3.01 o
   3   4   7       15.85       16.44      2.54 o
   4   4   7       37.29       29.23      3.13 o
   5   4   7       14.22       17.87      2.81 o
   6   4   7       98.34      113.16      5.55 o
   7   4   7       12.06       23.24      3.06 o
   8   4   7        2.10       -0.99      2.35 o
   9   4   7        0.95        2.05      2.70 o
  10   4   7       52.53       47.62      5.44 o
  11   4   7        2.56        3.17      3.71 o
  12   4   7        3.49        8.58      4.85 o
  13   4   7        3.72        0.74      4.72 o
  14   4   7       16.23       14.91      6.08 o
  15   4   7        0.72       -2.61      6.08 o
   1   5   7      544.61      572.86     14.27 o
   2   5   7     1583.66     1667.95     21.25 o
   3   5   7     1232.88     1234.79     17.75 o
   4   5   7      222.63      236.04     10.02 o
   5   5   7      102.79      121.28      6.34 o
   6   5   7     1506.06     1578.70     21.82 o
   7   5   7      698.68      734.32     16.20 o
   8   5   7      152.96      174.25      9.02 o
   9   5   7      149.43      167.25      9.15 o
  10   5   7      686.46      678.81     18.90 o
  11   5   7       88.87       83.04      8.42 o
  12   5   7       17.70        8.53      5.20 o
  13   5   7      242.43      232.09     13.86 o
  14   5   7       97.44       96.05     12.07 o
   0   6   7       23.99       14.59      5.35 o
   1   6   7     1351.92     1382.94     24.84 o
   2   6   7       55.58       66.77      5.50 o
   3   6   7     1166.49     1157.30     18.59 o
   4   6   7       52.89       49.66      4.37 o
   5   6   7      386.36      396.89     11.21 o
   6   6   7      134.41      129.77      7.55 o
   7   6   7      284.37      261.16     12.85 o
   8   6   7       94.02       94.87      7.77 o
   9   6   7       31.31       32.51      5.59 o
  10   6   7       13.21       11.94      6.32 o
  11   6   7       40.98       41.60      8.54 o
  12   6   7       36.79       29.59      7.07 o
  13   6   7       22.19       12.36      9.54 o
   1   7   7      194.95      213.67     10.39 o
   2   7   7       67.68       87.49      8.34 o
   3   7   7       43.14       45.22      6.65 o
   4   7   7       78.81      114.73     14.83 o
   5   7   7      101.47      109.50      9.86 o
   6   7   7        5.23        0.73      4.84 o
   7   7   7        3.48       -0.16      3.89 o
   8   7   7       40.31       37.94      6.23 o
   9   7   7        2.94        3.93      5.00 o
  10   7   7        4.73        2.86      7.31 o
  11   7   7        3.30       -4.76      9.31 o
   0   8   7        3.60        6.41      6.45 o
   1   8   7       60.97       73.78      8.12 o
   2   8   7        4.72        8.61      5.15 o
   3   8   7        0.04       -4.49      4.49 o
   4   8   7       35.53       49.31      7.95 o
   5   8   7      153.92      172.90     12.29 o
   6   8   7       11.40        8.48      6.40 o
   7   8   7        0.70       -1.07      9.11 o
   8   8   7       89.22      123.66     21.30 o
   1   9   7       70.08      109.68     22.48 o
   0   0   8     1449.29     1407.82     21.17 o
   1   0   8       25.92       10.28      1.72 o
   2   0   8      269.23      253.12      6.78 o
   3   0   8      106.20      110.33      4.32 o
   4   0   8     1535.10     1525.82     17.74 o
   5   0   8       84.83       90.08      5.73 o
   6   0   8      569.53      536.09      9.39 o
   7   0   8        1.11        2.32      1.83 o
   8   0   8      779.90      797.56     14.85 o
   9   0   8       60.09       59.38      4.78 o
  10   0   8      170.72      185.63     11.60 o
  11   0   8        1.45       -4.65      4.82 o
  12   0   8      183.86      199.80     15.04 o
  13   0   8        0.81        0.67      5.49 o
  14   0   8       28.38       17.90      7.51 o
  15   0   8        0.12       -0.05      6.96 o
  16   0   8       33.59       40.77     21.18 o
  17   0   8        0.12        7.92     14.26 o
   1   1   8     3073.08     3128.25     23.32 o
   2   1   8    11173.64    11523.37     75.23 o
   3   1   8     1822.92     1771.20     15.21 o
   4   1   8       31.17       34.71      2.10 o
   5   1   8      689.29      649.23      8.23 o
   6   1   8     3380.71     3454.66     25.06 o
   7   1   8      223.95      224.88      4.63 o
   8   1   8        0.16        3.34      2.02 o
   9   1   8      174.23      175.99      7.28 o
  10   1   8      611.74      607.05     16.05 o
  11   1   8       29.68       18.30      3.48 o
  12   1   8        4.86        0.13      2.93 o
  13   1   8       62.31       54.77      6.88 o
  14   1   8      147.77      119.40      9.24 o
  15   1   8        3.83        2.31      5.89 o
  16   1   8        2.78       -5.81      5.81 o
  17   1   8       15.03       28.83      8.55 o
   0   2   8     3508.48     3784.84     41.58 o
   1   2   8     1212.74     1371.22     13.41 o
   2   2   8        9.25        9.18      1.55 o
   3   2   8      378.31      421.32      5.84 o
   4   2   8     1372.26     1488.60     14.62 o
   5   2   8      797.08      876.16     11.91 o
   6   2   8        0.00       -0.66      1.64 o
   7   2   8      192.45      198.09      6.05 o
   8   2   8      230.56      247.29      7.28 o
   9   2   8       93.56      102.60      6.56 o
  10   2   8       20.76       24.57      3.63 o
  11   2   8      146.06      136.81      6.89 o
  12   2   8       72.56       64.70      5.46 o
  13   2   8        4.65        2.17      3.29 o
  14   2   8       17.17       19.56      5.71 o
  15   2   8       80.58       86.75     15.63 o
  16   2   8       45.42       29.90      8.21 o
  17   2   8        1.01       17.82     16.83 o
   1   3   8       28.01       33.88      2.09 o
   2   3   8     1193.63     1265.58     15.05 o
   3   3   8        1.17        0.76      1.48 o
   4   3   8      510.64      513.57      8.94 o
   5   3   8       39.85       43.18      3.25 o
   6   3   8        0.51        4.66      2.01 o
   7   3   8       10.90       15.80      2.69 o
   8   3   8      251.11      253.80      7.28 o
   9   3   8        5.62        2.91      2.82 o
  10   3   8      195.44      187.94      7.64 o
  11   3   8       16.07       18.32      4.89 o
  12   3   8       16.47        7.06      3.95 o
  13   3   8        0.73       -3.44      3.44 o
  14   3   8       36.55       23.61      5.31 o
  15   3   8        3.69        1.74      5.54 o
  16   3   8        1.47       -2.92      7.99 o
   0   4   8      803.64      740.75     14.48 o
   1   4   8      970.23      922.37     11.49 o
   2   4   8      162.74      174.18      5.61 o
   3   4   8      448.49      437.27     11.04 o
   4   4   8      586.88      599.48     17.77 o
   5   4   8      299.93      291.55      7.44 o
   6   4   8      234.99      240.64      7.29 o
   7   4   8       57.20       55.87      4.26 o
   8   4   8      310.53      335.48      8.73 o
   9   4   8        0.03        2.15      2.58 o
  10   4   8       27.04       26.38      4.49 o
  11   4   8       49.69       68.95      7.18 o
  12   4   8      180.22      194.55     16.66 o
  13   4   8        4.91        2.54      4.84 o
  14   4   8      197.69      190.50     12.49 o
  15   4   8       64.80       75.40     11.07 o
   1   5   8      284.98      296.86      8.58 o
   2   5   8     3458.80     3447.15     39.75 o
   3   5   8      553.22      561.73     11.37 o
   4   5   8        0.01       -1.97      2.50 o
   5   5   8       62.75       65.95      4.76 o
   6   5   8     1234.87     1219.55     17.73 o
   7   5   8      339.17      359.14      9.43 o
   8   5   8        0.08       -3.24      3.24 o
   9   5   8       38.92       42.97      8.97 o
  10   5   8      236.97      222.82     10.58 o
  11   5   8       63.72       66.01     12.26 o
  12   5   8        3.68        0.26      5.10 o
  13   5   8       56.32       52.23      8.00 o
  14   5   8       94.26       84.16     14.80 o
   0   6   8     1188.60     1240.27     47.31 o
   1   6   8       22.31       21.23      4.26 o
   2   6   8        4.51        7.22      3.62 o
   3   6   8        0.54        1.04      2.90 o
   4   6   8      455.22      467.04     11.66 o
   5   6   8        3.79       -2.68      2.68 o
   6   6   8       32.81       38.69      5.04 o
   7   6   8        6.79        1.03      3.36 o
   8   6   8        4.28        2.83      3.51 o
   9   6   8        7.90        2.86      4.33 o
  10   6   8       35.44       36.50      6.68 o
  11   6   8        1.25       -4.44      4.44 o
  12   6   8        3.75        1.69      7.98 o
  13   6   8       10.05        9.70      9.37 o
   1   7   8        3.24       -1.41      3.81 o
   2   7   8       70.55       68.53      6.33 o
   3   7   8       22.16       19.29      4.65 o
   4   7   8       21.36       24.93      6.23 o
   5   7   8       13.28       18.09      6.81 o
   6   7   8        4.67        3.05      4.34 o
   7   7   8        0.26       -3.82      3.82 o
   8   7   8        1.49        1.88      4.42 o
   9   7   8        4.29        0.62      4.42 o
  10   7   8        0.34       -5.63      5.63 o
   0   8   8       14.33        8.24      8.12 o
   1   8   8        0.05        3.14      4.75 o
   2   8   8        9.98       20.22      5.83 o
   3   8   8        3.71       -0.32      5.00 o
   4   8   8        2.21       -2.36      5.09 o
   5   8   8        1.04        0.83      5.38 o
   6   8   8       26.05       18.21      6.45 o
   7   8   8        9.02       15.62     11.78 o
   1   1   9     1728.03     1861.49     15.66 o
   2   1   9       68.46       59.19      2.77 o
   3   1   9      434.30      451.63      7.11 o
   4   1   9        0.26       -1.23      1.23 o
   5   1   9      523.17      562.85      7.32 o
   6   1   9      159.73      180.64      4.79 o
   7   1   9        0.83        2.47      1.86 o
   8   1   9        5.84        5.49      2.30 o
   9   1   9        2.18        0.33      2.16 o
  10   1   9       57.79       74.14      5.08 o
  11   1   9        2.22        9.27      3.07 o
  12   1   9        1.82       -3.05      3.19 o
  13   1   9        4.77       11.25      4.61 o
  14   1   9       12.22       14.64      6.51 o
  15   1   9       10.05       15.51      5.75 o
  16   1   9        0.55        9.94      6.93 o
  17   1   9        0.00       -7.47      7.47 o
   0   2   9     2710.54     3054.50     35.33 o
   1   2   9       14.71       14.80      1.85 o
   2   2   9        3.49        4.70      1.20 o
   3   2   9      147.30      143.48      3.83 o
   4   2   9      807.41      896.87     10.06 o
   5   2   9        8.98       10.01      2.80 o
   6   2   9        8.22       11.26      2.10 o
   7   2   9      167.41      179.02      8.25 o
   8   2   9       19.59       24.50      3.37 o
   9   2   9        6.67        3.70      2.58 o
  10   2   9       32.77       32.25      4.04 o
  11   2   9       36.19       37.19      4.31 o
  12   2   9        0.05       -1.74      2.88 o
  13   2   9        0.45        3.71      3.28 o
  14   2   9       14.50        7.94      4.89 o
  15   2   9        0.67       -5.87      5.87 o
  16   2   9        4.31       12.42      7.41 o
   1   3   9       13.44       19.27      2.75 o
   2   3   9      212.60      259.28      5.38 o
   3   3   9      322.77      330.16      7.16 o
   4   3   9       79.66       76.91      4.07 o
   5   3   9      228.08      234.25      7.01 o
   6   3   9       48.41       52.91      3.68 o
   7   3   9       48.52       49.53      3.77 o
   8   3   9        2.09        1.76      2.49 o
   9   3   9      131.53      126.20      6.46 o
  10   3   9       28.82       18.41      3.73 o
  11   3   9        8.85        8.89      3.54 o
  12   3   9       29.56       30.28      5.15 o
  13   3   9        1.91        4.27      3.99 o
  14   3   9       43.69       28.47      5.61 o
  15   3   9        4.65        2.97      5.59 o
  16   3   9       20.63       24.84     10.65 o
   0   4   9       30.93       35.51      4.48 o
   1   4   9      324.80      312.99      7.09 o
   2   4   9        1.54       -0.19      1.83 o
   3   4   9      454.94      451.49      8.46 o
   4   4   9       16.99       19.47      3.41 o
   5   4   9       52.11       44.42      4.08 o
   6   4   9       11.89        7.51      2.63 o
   7   4   9      215.42      233.25      7.12 o
   8   4   9        6.02        2.57      2.84 o
   9   4   9        2.41       -1.02      2.75 o
  10   4   9        9.03        8.04      4.06 o
  11   4   9       60.42       67.62      6.65 o
  12   4   9        1.86        4.73      4.20 o
  13   4   9        0.27       -0.81      4.14 o
  14   4   9        2.94        6.11      5.65 o
  15   4   9       15.27       -2.40      8.45 o
   1   5   9     1036.63     1033.02     26.87 o
   2   5   9     3545.08     3614.02     38.44 o
   3   5   9       90.53       90.24      4.89 o
   4   5   9        2.35        4.84      2.73 o
   5   5   9     1558.05     1596.51     20.80 o
   6   5   9     1278.34     1298.56     18.60 o
   7   5   9        3.23        1.27      2.94 o
   8   5   9        8.04        9.42      3.76 o
   9   5   9      480.47      519.39     16.51 o
  10   5   9      322.25      322.26     16.37 o
  11   5   9       17.31       17.86     10.23 o
  12   5   9       37.98       42.65      8.09 o
  13   5   9       17.75        7.06      6.03 o
  14   5   9      124.14      122.21     33.56 o
   0   6   9      902.67      928.29     23.89 o
   1   6   9      236.57      257.04     10.51 o
   2   6   9       13.12       17.54      4.13 o
   3   6   9      149.88      177.93      9.26 o
   4   6   9      596.71      614.05     14.93 o
   5   6   9        3.39        1.33      3.05 o
   6   6   9       17.27       11.68      3.90 o
   7   6   9        6.59        8.39      3.89 o
   8   6   9      197.04      191.71      9.44 o
   9   6   9       35.39       33.17      5.28 o
  10   6   9        3.90        4.78      4.28 o
  11   6   9       51.46       52.32      7.44 o
  12   6   9       81.06      107.76     33.56 o
   1   7   9       39.80       35.33      5.67 o
   2   7   9        5.58       11.51      4.41 o
   3   7   9        3.27        1.14      3.92 o
   4   7   9        0.40        2.12      4.34 o
   5   7   9        2.90        1.41      4.43 o
   6   7   9        1.09        8.90      4.96 o
   7   7   9       15.03       14.83      4.85 o
   8   7   9        3.24       -4.19      4.19 o
   9   7   9       13.61       10.59      6.63 o
  10   7   9        0.11       -6.97      8.02 o
   0   8   9      404.00      479.47     31.38 o
   1   8   9       11.15       10.36      4.80 o
   2   8   9        0.26        2.17      5.19 o
   3   8   9      147.53      157.25     11.37 o
   4   8   9      226.51      263.34     14.10 o
   5   8   9       13.69       11.08      6.86 o
   6   8   9        0.16       -0.78      6.74 o
   7   8   9       96.20      108.04     16.93 o
   0   0  10      371.14      354.79     14.01 o
   1   0  10      472.27      444.71      8.30 o
   2   0  10      112.28      107.27      4.78 o
   3   0  10      460.85      503.99     10.07 o
   4   0  10      513.49      542.15     11.38 o
   5   0  10     1603.47     1589.74     22.41 o
   6   0  10      195.34      180.16      5.97 o
   7   0  10      153.19      148.90      6.82 o
   8   0  10      247.18      258.88     10.15 o
   9   0  10      462.48      464.91     57.32 o
  10   0  10       24.50       15.16      6.63 o
  11   0  10        9.80        3.02     16.44 o
  12   0  10      102.37       99.60     12.47 o
  13   0  10       31.68       51.67     17.43 o
  14   0  10        0.03       -1.21      8.51 o
  15   0  10       27.19       37.28      9.72 o
  16   0  10       62.00       65.11     17.43 o
  17   0  10        0.02        3.38      8.73 o
   1   1  10      412.95      389.46      5.84 o
   2   1  10      317.20      394.01      6.40 o
   3   1  10      389.97      409.56      6.65 o
   4   1  10       86.50      101.77      3.62 o
   5   1  10      682.13      695.62      9.30 o
   6   1  10      192.35      199.78      4.50 o
   7   1  10      396.58      396.50      8.07 o
   8   1  10        9.48        8.11      2.64 o
   9   1  10      259.25      254.19      7.79 o
  10   1  10       95.82       97.15      5.73 o
  11   1  10       99.38       91.33      5.93 o
  12   1  10        1.42        1.80      4.31 o
  13   1  10       46.26       29.40      6.71 o
  14   1  10       19.66        9.61      5.09 o
  15   1  10        3.81        5.05      5.50 o
  16   1  10        0.39       11.44      6.11 o
   0   2  10      131.01      154.04     11.46 o
   1   2  10      200.20      234.50      5.56 o
   2   2  10       10.60        9.78      1.43 o
   3   2  10       51.10       46.78      2.72 o
   4   2  10      464.90      504.10      7.39 o
   5   2  10      192.25      220.61      5.41 o
   6   2  10       32.69       41.00      3.76 o
   7   2  10        5.54        2.16      2.13 o
   8   2  10      637.74      665.92     11.60 o
   9   2  10      107.38      108.16      5.52 o
  10   2  10        1.49        3.30      2.82 o
  11   2  10        0.06        1.34      2.93 o
  12   2  10      220.71      225.70      8.83 o
  13   2  10       54.96       50.63      6.11 o
  14   2  10        0.69        2.08      4.65 o
  15   2  10        0.18        3.89      6.54 o
  16   2  10       16.61       12.26     20.40 o
   1   3  10      137.30      139.71      4.52 o
   2   3  10     1164.26     1290.95     14.28 o
   3   3  10        4.32        1.52      1.92 o
   4   3  10      193.34      191.79      5.78 o
   5   3  10      271.82      266.52      6.97 o
   6   3  10       61.66       69.14      4.15 o
   7   3  10       10.20        3.51      2.30 o
   8   3  10       88.05       89.91      4.92 o
   9   3  10       52.41       45.13      4.24 o
  10   3  10       22.69       21.69      3.98 o
  11   3  10        1.13        3.07      3.22 o
  12   3  10        0.07        5.21      3.53 o
  13   3  10        0.36       -0.56      3.89 o
  14   3  10        8.27       13.01      4.72 o
  15   3  10        1.07        4.70      5.40 o
  16   3  10        8.08        6.93     14.85 o
   0   4  10      672.66      670.49     16.16 o
   1   4  10      159.67      157.12      6.25 o
   2   4  10      263.09      279.00      7.14 o
   3   4  10        8.80        5.53      2.23 o
   4   4  10      598.76      573.48     10.05 o
   5   4  10      317.98      306.28     11.59 o
   6   4  10      525.63      527.48     12.58 o
   7   4  10       65.80       69.48      4.65 o
   8   4  10      342.31      344.05      8.73 o
   9   4  10      102.06      111.23      5.92 o
  10   4  10       14.27       11.10      3.38 o
  11   4  10        3.55       -2.96      3.57 o
  12   4  10       96.76       97.62     11.17 o
  13   4  10       26.62       23.34      5.42 o
  14   4  10       41.67       29.02      7.03 o
  15   4  10        4.15        1.73      6.95 o
   1   5  10       54.74       59.93      5.51 o
   2   5  10       30.93       29.21      3.98 o
   3   5  10        3.27        6.53      2.95 o
   4   5  10        0.99        4.89      2.55 o
   5   5  10       17.36       21.81      3.47 o
   6   5  10      234.73      261.26      8.40 o
   7   5  10       11.25       12.43      3.39 o
   8   5  10        0.00       -1.97      2.96 o
   9   5  10        0.50       -2.81      3.26 o
  10   5  10      287.09      298.46     14.59 o
  11   5  10        8.92        4.81      6.07 o
  12   5  10        3.67        9.32      5.58 o
  13   5  10        0.01        2.76      6.75 o
   0   6  10      854.93      949.72     33.27 o
   1   6  10      101.63      102.53      8.59 o
   2   6  10        0.28        1.30      3.91 o
   3   6  10      198.05      223.95     10.33 o
   4   6  10      338.51      366.07     11.75 o
   5   6  10       38.91       39.81      6.17 o
   6   6  10        0.83        2.69      3.21 o
   7   6  10      112.84      116.82      7.74 o
   8   6  10        7.41       -1.60      4.16 o
   9   6  10       13.05        7.40      4.29 o
  10   6  10        4.72       10.90      4.74 o
  11   6  10       14.17       13.33      5.53 o
  12   6  10        0.37       -2.53      6.88 o
   1   7  10      102.05       96.39      8.20 o
   2   7  10       34.90       32.13      5.62 o
   3   7  10      151.32      161.62      9.25 o
   4   7  10       61.11       60.13      7.40 o
   5   7  10        8.00        5.27      5.04 o
   6   7  10        0.98       -4.35      4.35 o
   7   7  10       38.91       33.79      6.25 o
   8   7  10       31.72       31.84      6.36 o
   9   7  10        0.28        7.04      6.17 o
  10   7  10        9.60       14.17      9.80 o
   0   8  10       64.98       88.20     21.49 o
   1   8  10       16.40       20.26      6.62 o
   2   8  10        2.13        0.05      5.10 o
   3   8  10        4.43        9.71      5.63 o
   4   8  10       30.23       24.29      6.77 o
   5   8  10        7.27       11.27      8.17 o
   6   8  10        4.81        0.88      7.81 o
   1   1  11      287.15      286.95      5.15 o
   2   1  11       22.25       13.09      1.82 o
   3   1  11      407.82      413.98      9.66 o
   4   1  11       66.32       64.94      3.05 o
   5   1  11       19.09       24.71      2.35 o
   6   1  11       99.83       96.03      4.51 o
   7   1  11       99.81      103.54      4.57 o
   8   1  11        6.91        9.41      2.64 o
   9   1  11        0.93        0.59      2.57 o
  10   1  11      101.76      101.58      5.99 o
  11   1  11        1.01        6.22      4.21 o
  12   1  11       10.48       11.27      4.91 o
  13   1  11        2.32       -3.21      4.45 o
  14   1  11       14.66       10.09      5.32 o
  15   1  11        0.36        1.94      5.43 o
  16   1  11        6.87        3.72      7.47 o
   0   2  11      214.67      208.07      6.78 o
   1   2  11      924.59      998.43     11.41 o
   2   2  11       13.54        8.01      1.81 o
   3   2  11      586.57      628.36      8.55 o
   4   2  11       25.26       24.72      2.55 o
   5   2  11      225.08      240.30      9.89 o
   6   2  11      102.32      107.35      5.56 o
   7   2  11       85.21       94.20      4.94 o
   8   2  11      591.55      595.16     14.82 o
   9   2  11       14.86       17.46      3.49 o
  10   2  11       57.91       61.03      5.41 o
  11   2  11        2.85        1.77      3.16 o
  12   2  11      321.33      347.88     20.40 o
  13   2  11        3.79        6.18      4.53 o
  14   2  11        4.15       11.08      5.57 o
  15   2  11        0.38        0.76      6.52 o
  16   2  11       25.38       61.65     13.61 o
   1   3  11      115.50      108.47      4.29 o
   2   3  11      156.65      154.74      5.44 o
   3   3  11       23.61       18.49      2.64 o
   4   3  11      141.46      149.30      7.10 o
   5   3  11      321.11      346.40      7.73 o
   6   3  11      195.41      170.14      7.30 o
   7   3  11      113.80      104.19      5.16 o
   8   3  11       56.96       56.12      4.35 o
   9   3  11      110.55      123.07      6.24 o
  10   3  11      177.33      174.70      7.31 o
  11   3  11      175.69      166.34      8.10 o
  12   3  11        0.46        6.49      3.73 o
  13   3  11        0.40        4.81      4.38 o
  14   3  11       55.85       57.72      8.28 o
  15   3  11       56.91       62.21     18.61 o
   0   4  11       53.77       56.32      7.87 o
   1   4  11       62.79       52.99      4.62 o
   2   4  11        1.10        2.17      2.11 o
   3   4  11        0.20        2.75      2.30 o
   4   4  11       93.91       91.88      5.90 o
   5   4  11      187.59      189.39      6.48 o
   6   4  11        3.01        0.09      2.72 o
   7   4  11        9.10        6.27      2.87 o
   8   4  11       93.96       97.57      5.64 o
   9   4  11       86.16       78.06      7.35 o
  10   4  11        7.17        9.37      3.40 o
  11   4  11        2.07        3.29      3.68 o
  12   4  11       29.16       32.32      5.88 o
  13   4  11       13.44       16.43      5.52 o
  14   4  11        6.84        7.12      7.32 o
   1   5  11      119.68      127.39      8.47 o
   2   5  11        1.69       -2.56      2.56 o
   3   5  11      285.38      276.89      9.43 o
   4   5  11        2.76        1.71      2.76 o
   5   5  11        2.38        2.73      2.68 o
   6   5  11       51.58       50.72      4.85 o
   7   5  11       39.10       39.83      4.59 o
   8   5  11        0.16       -1.92      3.06 o
   9   5  11       11.86       19.93      4.55 o
  10   5  11       67.48       65.42      7.65 o
  11   5  11       18.65       17.05      5.36 o
  12   5  11        2.63       -4.40      4.40 o
  13   5  11       49.01       47.21     13.47 o
   0   6  11       29.11       19.49      7.58 o
   1   6  11       58.25       54.92      6.87 o
   2   6  11        6.52        5.20      3.77 o
   3   6  11       37.02       33.49      7.74 o
   4   6  11       57.07       48.49      6.12 o
   5   6  11        8.49        8.74      3.63 o
   6   6  11       18.61       17.33      4.30 o
   7   6  11        6.94        6.30      3.93 o
   8   6  11       86.53       90.43      7.37 o
   9   6  11       92.75      112.53      8.94 o
  10   6  11        3.00       -1.68      4.41 o
  11   6  11       15.92        8.81      8.57 o
   1   7  11      147.80      175.50     11.52 o
   2   7  11        2.70       -1.40      4.36 o
   3   7  11       34.19       19.52      5.16 o
   4   7  11       43.85       44.05      6.74 o
   5   7  11       49.29       56.83      7.67 o
   6   7  11       12.39       10.17      5.89 o
   7   7  11        5.73        5.82      5.56 o
   8   7  11       36.23       43.19      8.28 o
   9   7  11        0.00       -5.73      5.96 o
   0   8  11        1.62       -0.09      7.93 o
   1   8  11        4.01        2.97      5.92 o
   2   8  11        1.89        1.06      5.23 o
   3   8  11       58.18       49.79      8.07 o
   4   8  11        5.17        1.44      8.02 o
   5   8  11        1.54       -3.43      7.06 o
   0   0  12       71.88       74.90      8.02 o
   1   0  12       15.43       20.45      2.68 o
   2   0  12        2.61        1.70      1.99 o
   3   0  12     1269.01     1255.47     19.01 o
   4   0  12       36.65       52.40      5.81 o
   5   0  12      181.62      166.24      7.96 o
   6   0  12        5.31        7.60      3.41 o
   7   0  12      541.57      532.71     11.02 o
   8   0  12        2.86        6.88      6.73 o
   9   0  12        6.03        7.13      5.35 o
  10   0  12        0.10       -1.06      5.27 o
  11   0  12        6.19        0.87      5.69 o
  12   0  12        2.39        1.03      6.28 o
  13   0  12       41.39       29.58     11.09 o
  14   0  12        0.27       -5.49     19.41 o
  15   0  12       88.04       84.72     13.61 o
  16   0  12        1.60       11.86      9.00 o
   1   1  12      239.13      250.66      5.05 o
   2   1  12      639.82      603.11      8.72 o
   3   1  12       28.99       30.85      2.53 o
   4   1  12      161.69      165.62      4.83 o
   5   1  12       11.98       11.37      2.02 o
   6   1  12       79.73       79.88      4.35 o
   7   1  12      174.72      180.01      6.31 o
   8   1  12       30.27       32.27      3.73 o
   9   1  12       17.07       14.36      2.88 o
  10   1  12        0.42       -2.55      3.40 o
  11   1  12      172.65      166.77     14.85 o
  12   1  12        1.61       -1.05      5.47 o
  13   1  12        9.73       12.53      7.66 o
  14   1  12        3.52        2.67      5.92 o
  15   1  12       25.89       24.74      6.85 o
  16   1  12        7.69       13.93      7.89 o
   0   2  12     1075.51     1168.36     23.09 o
   1   2  12       47.12       52.46      4.25 o
   2   2  12        7.75        8.75      2.05 o
   3   2  12        0.02       -0.72      1.52 o
   4   2  12      206.22      230.93      6.10 o
   5   2  12       24.37       25.10      2.86 o
   6   2  12        7.76        9.37      2.94 o
   7   2  12       56.91       53.36      4.01 o
   8   2  12       50.68       63.06      4.69 o
   9   2  12        5.83        4.11      3.01 o
  10   2  12        1.64        0.22      3.01 o
  11   2  12       34.87       38.54      4.83 o
  12   2  12       53.77       61.98      6.50 o
  13   2  12        7.27        9.80      5.20 o
  14   2  12        0.00        6.61      6.81 o
  15   2  12        2.12        9.42      6.93 o
   1   3  12       87.06       77.75      3.91 o
   2   3  12       52.65       53.21      4.79 o
   3   3  12        7.63        6.88      2.32 o
   4   3  12        1.58        0.79      2.12 o
   5   3  12      268.81      227.70      6.77 o
   6   3  12       60.09       63.67      4.41 o
   7   3  12       23.59       23.14      3.27 o
   8   3  12        1.54       -0.57      2.57 o
   9   3  12      124.68      120.11      7.07 o
  10   3  12       21.83       31.87      4.41 o
  11   3  12       51.70       55.96      5.77 o
  12   3  12        4.47        4.61      3.86 o
  13   3  12        1.49        8.35      6.44 o
  14   3  12        2.11        6.45      5.95 o
  15   3  12       13.41       26.45     10.84 o
   0   4  12      156.35      160.74     12.31 o
   1   4  12       20.52       20.60      3.54 o
   2   4  12      152.38      148.37      6.60 o
   3   4  12        1.55        4.37      2.63 o
   4   4  12      156.22      162.62      6.56 o
   5   4  12       81.02       70.76      5.70 o
   6   4  12      331.45      347.27      8.92 o
   7   4  12        0.03       -1.98      2.66 o
   8   4  12       83.95       85.06      6.08 o
   9   4  12       19.50       14.87      3.42 o
  10   4  12       20.20       12.34      3.65 o
  11   4  12       17.08       19.44      4.60 o
  12   4  12       10.75       12.44      5.00 o
  13   4  12        0.03       -1.23      4.80 o
  14   4  12       13.48       23.28      8.01 o
   1   5  12        6.60       -0.12      3.54 o
   2   5  12      179.81      195.00      9.29 o
   3   5  12       19.00       13.78      3.43 o
   4   5  12       37.28       38.66      4.65 o
   5   5  12        0.56        2.22      3.08 o
   6   5  12        0.20        2.20      3.00 o
   7   5  12       80.19       92.55      6.24 o
   8   5  12       39.10       44.17      5.03 o
   9   5  12       19.84       16.40      4.45 o
  10   5  12       37.83       37.36      9.41 o
  11   5  12       42.65       50.83      6.88 o
  12   5  12       10.96        6.81      4.79 o
  13   5  12       18.34       26.66     14.75 o
   0   6  12       54.36       49.85      9.50 o
   1   6  12       45.97       46.38      6.45 o
   2   6  12       12.16       10.00      4.15 o
   3   6  12       27.86       22.09      4.84 o
   4   6  12       89.35       92.31      7.77 o
   5   6  12       22.18       12.80      4.22 o
   6   6  12       23.34       17.62      4.12 o
   7   6  12        6.72       12.21      4.79 o
   8   6  12       97.58       92.18      8.56 o
   9   6  12        7.27        9.13      4.64 o
  10   6  12        2.54        8.67      5.43 o
  11   6  12        1.59        5.65      6.37 o
   1   7  12        4.01        1.92      4.81 o
   2   7  12        3.72        7.07      5.48 o
   3   7  12        5.52        0.21      4.39 o
   4   7  12       36.68       36.76      5.94 o
   5   7  12        1.24        7.17      5.34 o
   6   7  12        5.51        1.39      5.33 o
   7   7  12        0.44        3.02      6.94 o
   8   7  12       13.83       12.40      7.96 o
   0   8  12        1.60       11.44      8.81 o
   1   8  12       22.11       14.70      6.98 o
   2   8  12        1.70        4.37      5.42 o
   3   8  12        0.49       -6.97      6.97 o
   4   8  12        1.01        1.51      7.57 o
   1   1  13      288.73      259.46      5.32 o
   2   1  13      768.76      755.28     10.31 o
   3   1  13       15.25       12.14      2.12 o
   4   1  13      453.29      434.00      7.78 o
   5   1  13      276.31      254.12      6.33 o
   6   1  13      116.09      135.08      6.09 o
   7   1  13        4.61        5.36      2.72 o
   8   1  13       90.33       89.82      5.31 o
   9   1  13       24.51       23.25      3.75 o
  10   1  13        3.47        4.80      5.51 o
  11   1  13        1.73       -4.08      4.08 o
  12   1  13       58.65       61.79      8.80 o
  13   1  13       10.09       12.03      5.36 o
  14   1  13        2.43       10.30      5.60 o
  15   1  13        6.09       11.37      7.37 o
   0   2  13       15.75       32.18      3.71 o
   1   2  13        6.01        7.84      1.84 o
   2   2  13        0.02       -0.81      1.82 o
   3   2  13        8.18        4.31      2.13 o
   4   2  13      188.53      198.06      6.74 o
   5   2  13        9.51        4.62      2.26 o
   6   2  13       20.21       18.09      3.32 o
   7   2  13        0.11       -2.28      2.28 o
   8   2  13      578.51      563.56     16.37 o
   9   2  13       13.87       19.36      3.67 o
  10   2  13       49.78       53.10      5.32 o
  11   2  13        0.07        0.63      3.48 o
  12   2  13      258.40      279.06     15.23 o
  13   2  13        3.54        7.51      5.48 o
  14   2  13       18.18       29.78      7.14 o
  15   2  13        0.06        2.11      7.28 o
   1   3  13      145.27      137.36      6.48 o
   2   3  13      129.85      131.27      6.84 o
   3   3  13      151.65      138.97     10.00 o
   4   3  13      158.57      149.62      6.10 o
   5   3  13        9.50        5.66      2.47 o
   6   3  13      248.36      251.63      7.94 o
   7   3  13        1.65       -0.20      2.45 o
   8   3  13      161.64      163.25      5.99 o
   9   3  13        0.31        4.03      3.10 o
  10   3  13      252.04      262.85     16.29 o
  11   3  13       21.30       25.61      4.65 o
  12   3  13       30.37       23.45      4.81 o
  13   3  13        1.00        3.13      4.04 o
  14   3  13       62.09       53.06     12.46 o
   0   4  13      123.37      109.43     11.00 o
   1   4  13      150.12      139.90      8.79 o
   2   4  13       29.27       18.30      3.61 o
   3   4  13      257.38      267.20      9.71 o
   4   4  13       81.73       84.80      5.33 o
   5   4  13        3.19        2.98      2.85 o
   6   4  13       84.48       86.65      5.70 o
   7   4  13       59.71       64.81      5.11 o
   8   4  13       35.06       35.93      4.44 o
   9   4  13        0.17       -2.52      2.84 o
  10   4  13        2.40       -1.11      3.25 o
  11   4  13        1.65        3.88      3.87 o
  12   4  13       16.55       16.18      6.67 o
  13   4  13        4.15        8.56      5.94 o
   1   5  13        3.82        2.68      3.60 o
   2   5  13       25.69       20.76      4.81 o
   3   5  13        9.79        3.36      3.66 o
   4   5  13        8.70       11.36      4.71 o
   5   5  13       66.11       55.24      5.43 o
   6   5  13       11.18        9.11      4.64 o
   7   5  13        0.00        2.57      3.19 o
   8   5  13        1.69       -2.02      3.08 o
   9   5  13       31.30       21.70      4.45 o
  10   5  13        3.48        7.74      4.36 o
  11   5  13        8.57       10.31      5.43 o
  12   5  13        0.28       -1.89      8.51 o
   0   6  13       16.65       13.11      8.61 o
   1   6  13        0.49       -1.12      3.90 o
   2   6  13        0.52        4.46      5.81 o
   3   6  13       10.08       11.71      4.51 o
   4   6  13        0.36       -3.48      3.75 o
   5   6  13        2.10        3.84      3.98 o
   6   6  13        1.45       -0.59      3.63 o
   7   6  13       46.65       56.97      6.15 o
   8   6  13       12.68        7.61      4.98 o
   9   6  13       19.03       23.27      6.09 o
  10   6  13        1.63        9.13      5.99 o
   1   7  13      138.43      168.99     12.80 o
   2   7  13        1.25       -2.89      4.82 o
   3   7  13       34.81       32.54      6.16 o
   4   7  13       17.89       18.73      5.19 o
   5   7  13       80.98       89.24      9.27 o
   6   7  13        0.01        9.94      7.31 o
   7   7  13        1.81       -3.46      7.27 o
   8   7  13        5.91        7.60      9.18 o
   0   8  13       85.96       89.11     23.16 o
   1   8  13       13.78        3.37      7.74 o
   2   8  13        1.90       -2.34      6.58 o
   0   0  14      205.66      200.53      8.59 o
   1   0  14       25.12       25.05      4.52 o
   2   0  14       12.36       14.75      4.40 o
   3   0  14     1114.42     1086.33     18.23 o
   4   0  14      132.63      130.85      8.21 o
   5   0  14        5.48        9.59      3.77 o
   6   0  14        8.97       12.99      4.24 o
   7   0  14     1339.54     1381.01     54.95 o
   8   0  14       53.23       49.08      8.59 o
   9   0  14       67.23       83.27     11.29 o
  10   0  14       25.23       34.55     11.68 o
  11   0  14      235.85      236.37     17.05 o
  12   0  14       28.58       29.63      8.64 o
  13   0  14       92.87       72.42     12.34 o
  14   0  14       70.25       72.81     13.05 o
  15   0  14        4.41      -10.49     12.47 o
   1   1  14       22.66       18.72      2.35 o
   2   1  14      116.72      127.75      6.14 o
   3   1  14      182.19      162.15      8.04 o
   4   1  14      250.36      247.13      6.12 o
   5   1  14      175.86      171.05      6.56 o
   6   1  14      270.76      280.21      9.04 o
   7   1  14      603.66      606.62     12.42 o
   8   1  14      154.81      168.90      8.86 o
   9   1  14      340.60      354.19     11.14 o
  10   1  14      236.56      257.14     11.87 o
  11   1  14      309.56      338.05     16.15 o
  12   1  14        6.67       12.59      5.22 o
  13   1  14      157.69      180.71     11.88 o
  14   1  14       63.48       86.88     10.70 o
  15   1  14       25.56       24.28     11.27 o
   0   2  14       77.68       77.73      5.83 o
   1   2  14        7.80        7.30      2.19 o
   2   2  14       40.76       37.09      3.34 o
   3   2  14        1.91       -1.11      1.93 o
   4   2  14        0.08        4.66      2.33 o
   5   2  14       41.21       28.81      3.41 o
   6   2  14      138.13      126.86      5.54 o
   7   2  14      142.06      134.20      6.36 o
   8   2  14      109.85      118.36      6.33 o
   9   2  14      198.48      182.45      7.56 o
  10   2  14       67.32       68.90      5.67 o
  11   2  14      104.55      122.70     12.07 o
  12   2  14       82.13       91.48      8.94 o
  13   2  14       75.49       85.17      9.13 o
  14   2  14        9.93       10.29      6.22 o
  15   2  14       11.24       10.07      8.16 o
   1   3  14        4.65       11.29      3.10 o
   2   3  14        5.36        6.90      2.65 o
   3   3  14        0.93       -1.15      2.65 o
   4   3  14        2.99        1.04      2.89 o
   5   3  14       60.05       49.57      4.20 o
   6   3  14        4.46        7.01      2.78 o
   7   3  14      114.62      116.78      6.28 o
   8   3  14        3.66        2.19      2.75 o
   9   3  14      127.47      127.18      7.04 o
  10   3  14        4.69        4.08      3.57 o
  11   3  14      146.86      145.03      7.70 o
  12   3  14        5.49        4.52      4.08 o
  13   3  14       17.85       10.23      6.26 o
  14   3  14        4.72        2.10      9.31 o
   0   4  14      100.25       76.68     10.40 o
   1   4  14       31.40       36.33      5.27 o
   2   4  14        7.37        5.88      3.99 o
   3   4  14       15.68       18.95      3.87 o
   4   4  14       42.64       35.60      4.15 o
   5   4  14       53.15       46.98      4.71 o
   6   4  14       10.48       15.04      6.02 o
   7   4  14       18.68       17.25      3.66 o
   8   4  14        6.06        2.74      3.04 o
   9   4  14       14.25        9.82      3.48 o
  10   4  14        0.89        4.22      3.46 o
  11   4  14       16.95        9.12      5.37 o
  12   4  14        3.54        4.32      4.99 o
  13   4  14        0.19        5.41      5.95 o
   1   5  14        8.14       14.90      4.63 o
   2   5  14       40.27       33.88      5.84 o
   3   5  14       23.91       26.17      5.28 o
   4   5  14        0.06        4.15      3.34 o
   5   5  14        4.82        7.87      3.72 o
   6   5  14        0.07        0.77      3.24 o
   7   5  14       17.85       15.02      4.05 o
   8   5  14        0.16        1.22      3.56 o
   9   5  14       10.72       11.99      4.05 o
  10   5  14        9.65        6.80      4.26 o
  11   5  14        3.34        8.64      6.06 o
  12   5  14        0.71        0.37     12.77 o
   0   6  14       20.49       18.33      9.91 o
   1   6  14        7.29        7.32      4.60 o
   2   6  14        2.07        4.05      4.71 o
   3   6  14       44.20       52.37      8.63 o
   4   6  14        4.23        3.02      4.36 o
   5   6  14        9.19        5.54      4.08 o
   6   6  14        2.41        1.10      4.15 o
   7   6  14       21.62       26.11      5.02 o
   8   6  14        1.80       -4.31      4.31 o
   9   6  14       13.39        1.50      9.20 o
  10   6  14        0.48        5.64      6.81 o
   1   7  14       18.05       29.03      6.92 o
   2   7  14       75.72      109.16     10.27 o
   3   7  14       13.40        9.41      6.02 o
   4   7  14        5.83        9.66      4.86 o
   5   7  14        5.59        0.55      6.07 o
   6   7  14       73.97       78.05     17.37 o
   7   7  14        0.57        1.09      7.54 o
   1   1  15     1106.94     1046.33     14.55 o
   2   1  15      206.93      206.68      7.49 o
   3   1  15      653.57      635.95     10.89 o
   4   1  15      844.03      809.11     17.37 o
   5   1  15      872.71      864.89     16.05 o
   6   1  15      220.21      223.42      9.67 o
   7   1  15      220.60      227.05      9.11 o
   8   1  15      373.99      420.59     11.90 o
   9   1  15      320.79      347.16     13.53 o
  10   1  15       72.02       72.60      7.84 o
  11   1  15       72.34       60.17      7.45 o
  12   1  15        0.00        2.84      5.32 o
  13   1  15       82.72       77.76      8.96 o
  14   1  15        0.14        6.95      6.01 o
  15   1  15       29.25       35.05     17.03 o
   0   2  15       14.06        8.30      2.89 o
   1   2  15       75.54       89.38      6.51 o
   2   2  15       56.78       60.87      4.22 o
   3   2  15      131.59      147.52      6.66 o
   4   2  15       15.57       13.51      2.96 o
   5   2  15        2.35        0.11      2.55 o
   6   2  15      120.19      104.41      5.79 o
   7   2  15        6.97        6.56      3.36 o
   8   2  15      174.49      186.40      7.55 o
   9   2  15       21.50       20.40      4.04 o
  10   2  15       14.65        9.03      4.05 o
  11   2  15       31.71       28.39      7.68 o
  12   2  15       67.75       81.21     14.47 o
  13   2  15        0.71        0.84      6.25 o
  14   2  15        0.14        7.04      7.74 o
   1   3  15        6.68        7.12      4.08 o
   2   3  15      173.67      152.09      7.34 o
   3   3  15       25.20       28.11      4.28 o
   4   3  15        0.45        1.50      2.78 o
   5   3  15       37.54       36.11      4.10 o
   6   3  15        6.89        1.35      2.69 o
   7   3  15       67.70       60.23      6.03 o
   8   3  15        0.80        0.22      3.18 o
   9   3  15      106.14      123.56     10.59 o
  10   3  15       17.54       15.20      4.14 o
  11   3  15       21.44       13.04      5.36 o
  12   3  15        3.08        1.55      4.36 o
  13   3  15       71.14       79.62     11.34 o
   0   4  15      198.17      211.79     14.97 o
   1   4  15      357.59      297.81     15.35 o
   2   4  15       64.73       45.90      6.10 o
   3   4  15      422.11      366.81     28.73 o
   4   4  15      110.71       96.62      7.01 o
   5   4  15      138.84      111.35      7.08 o
   6   4  15      180.37      178.65      8.67 o
   7   4  15      209.35      179.94      8.53 o
   8   4  15       15.30       16.32      3.88 o
   9   4  15       37.69       34.11      4.43 o
  10   4  15       18.01        6.31      5.95 o
  11   4  15       41.54       42.50      5.90 o
  12   4  15        0.96        5.70      5.48 o
   1   5  15        5.18        1.72      4.11 o
   2   5  15       26.56       27.12      6.14 o
   3   5  15        1.02       -2.31      3.84 o
   4   5  15        7.32        0.56      5.15 o
   5   5  15       13.30       14.68      4.32 o
   6   5  15       17.72       18.88      4.66 o
   7   5  15        3.87        1.02      3.67 o
   8   5  15        4.69        6.57      4.05 o
   9   5  15        0.69       -0.64      3.87 o
  10   5  15        5.29       -0.99      4.44 o
  11   5  15        0.63       -2.36      8.17 o
   0   6  15        4.96        0.38      6.20 o
   1   6  15        4.74       10.65      6.62 o
   2   6  15        0.51        3.75      4.83 o
   3   6  15        1.95        5.10      4.71 o
   4   6  15       14.56        9.96      5.23 o
   5   6  15        0.33        3.14      5.64 o
   6   6  15        0.77       -0.28      4.51 o
   7   6  15        0.82        5.49      4.79 o
   8   6  15       25.94       24.74      7.18 o
   9   6  15        3.10        5.63      6.23 o
   1   7  15      164.72      209.90     13.50 o
   2   7  15       55.14       64.66      8.66 o
   3   7  15      121.71      141.75     24.07 o
   4   7  15        2.07       -0.12      6.82 o
   5   7  15      140.07      160.85     12.64 o
   6   7  15       10.65       14.88      8.96 o
   0   0  16     4691.71     4606.89    108.31 o
   1   0  16     5993.86     5875.68     65.87 o
   2   0  16      116.93      134.19      7.24 o
   3   0  16     2968.82     2870.50     43.72 o
   4   0  16     2394.91     2425.29     39.03 o
   5   0  16     3664.04     3784.40     75.32 o
   6   0  16      251.94      246.81     15.07 o
   7   0  16     1053.98     1068.01     31.23 o
   8   0  16      273.51      266.81     34.45 o
   9   0  16      571.25      574.27     23.67 o
  10   0  16       17.90       26.92      8.02 o
  11   0  16      736.94      752.84     39.21 o
  12   0  16       18.00       32.29      9.53 o
  13   0  16       32.41       23.37      9.43 o
  14   0  16       11.78       -5.54     12.67 o
   1   1  16      921.91      866.69     12.88 o
   2   1  16      418.91      417.21     10.16 o
   3   1  16      413.40      387.45      8.01 o
   4   1  16       40.91       44.74      4.37 o
   5   1  16      413.69      400.05     11.20 o
   6   1  16       48.58       50.53      5.27 o
   7   1  16       10.16        1.91      5.49 o
   8   1  16       14.75       12.96      4.75 o
   9   1  16       97.55      102.09      8.71 o
  10   1  16        3.30       -3.03      4.43 o
  11   1  16        2.32        8.12      5.32 o
  12   1  16        9.34        9.54      5.74 o
  13   1  16       42.87       54.19      8.40 o
  14   1  16        1.62       -1.82      9.58 o
   0   2  16        1.74       -3.59      7.57 o
   1   2  16      414.04      382.80      8.41 o
   2   2  16        4.99        5.44      2.87 o
   3   2  16      300.52      294.95      8.70 o
   4   2  16        5.40        5.08      2.81 o
   5   2  16       46.05       42.59      4.25 o
   6   2  16       13.63       11.80      3.60 o
   7   2  16       31.98       20.09      4.49 o
   8   2  16       20.44       16.20      3.86 o
   9   2  16       32.66       27.84      4.34 o
  10   2  16        0.04        7.89      4.86 o
  11   2  16       11.94       16.28      6.06 o
  12   2  16       17.63       12.02      6.13 o
  13   2  16       23.76       34.92      8.46 o
  14   2  16        6.45       20.13     10.57 o
   1   3  16      486.74      394.20     11.00 o
   2   3  16      241.17      212.60     10.39 o
   3   3  16      510.36      435.68     10.67 o
   4   3  16       41.28       46.50      4.79 o
   5   3  16      113.64      104.41      6.50 o
   6   3  16       61.81       52.63      4.96 o
   7   3  16      102.96       89.11      5.77 o
   8   3  16       37.58       35.38      4.99 o
   9   3  16       32.92       36.77      5.12 o
  10   3  16        2.72       -2.46      3.76 o
  11   3  16        0.81        5.82      4.17 o
  12   3  16        7.41        1.83      5.86 o
  13   3  16       57.81       50.84      9.73 o
   0   4  16       74.28       57.04     11.19 o
   1   4  16       29.25       25.84      5.51 o
   2   4  16        4.16        6.21      3.95 o
   3   4  16       13.83       13.27      4.06 o
   4   4  16       34.04       31.17      5.16 o
   5   4  16       37.39       26.24      4.85 o
   6   4  16        8.86        7.30      3.60 o
   7   4  16        4.87        4.19      3.34 o
   8   4  16        3.64        9.86      3.80 o
   9   4  16       14.83        2.46      4.02 o
  10   4  16        0.23       -0.70      4.03 o
  11   4  16        1.38        5.89      4.50 o
  12   4  16        0.27       -0.75      5.16 o
   1   5  16       26.51       30.10      6.05 o
   2   5  16      253.32      245.18     12.43 o
   3   5  16       27.74       14.63      6.04 o
   4   5  16        5.51       -3.47      4.07 o
   5   5  16        6.74        2.86      4.54 o
   6   5  16       88.63       71.96      6.70 o
   7   5  16        3.39       -0.60      3.82 o
   8   5  16        0.07        2.20      4.18 o
   9   5  16        1.17        5.75      4.24 o
  10   5  16       16.12       15.21     10.33 o
   0   6  16       54.81       55.41     11.19 o
   1   6  16       82.69      119.18     10.14 o
   2   6  16        1.75        5.86      4.93 o
   3   6  16       48.98       67.56     12.81 o
   4   6  16       50.10       48.58      7.62 o
   5   6  16       90.47      117.27     10.46 o
   6   6  16        5.82        6.27      6.15 o
   7   6  16       32.05       34.31      7.64 o
   8   6  16       35.65       20.41      7.20 o
   1   7  16        1.95       -5.13      6.43 o
   2   7  16        0.53       -5.95      8.68 o
   3   7  16        0.28        1.31      6.56 o
   4   7  16        1.70       -3.42      6.35 o
   1   1  17       63.74       68.98      4.80 o
   2   1  17      772.71      801.22     12.07 o
   3   1  17        5.82        6.33      2.65 o
   4   1  17      166.21      151.02      7.59 o
   5   1  17      148.99      159.20      7.91 o
   6   1  17      109.16      109.90      7.16 o
   7   1  17        0.10        4.84      3.68 o
   8   1  17       36.96       47.70      6.53 o
   9   1  17      139.78      146.72     10.19 o
  10   1  17        6.93       14.69      5.75 o
  11   1  17        0.18       -1.14      4.99 o
  12   1  17       14.54       17.83      7.12 o
  13   1  17       47.69       50.72     13.09 o
   0   2  17      387.19      336.32     20.00 o
   1   2  17       80.11       74.77      5.20 o
   2   2  17       17.10       25.72      3.88 o
   3   2  17      307.44      308.52      9.20 o
   4   2  17      113.53      107.84      5.98 o
   5   2  17       49.95       51.25      5.04 o
   6   2  17       23.64       19.57      4.33 o
   7   2  17       98.65       96.83      7.27 o
   8   2  17        0.33       -2.47      3.40 o
   9   2  17       80.94       76.35      7.53 o
  10   2  17        1.41        0.73      4.98 o
  11   2  17        0.38       -1.52      5.24 o
  12   2  17        0.04       -1.51      5.98 o
  13   2  17        2.12        8.90     11.88 o
   1   3  17      273.12      227.49     12.01 o
   2   3  17       21.12       19.22      4.23 o
   3   3  17        7.91       -0.38      3.25 o
   4   3  17        3.99        3.70      3.37 o
   5   3  17      378.90      352.60     10.65 o
   6   3  17        0.47        6.61      3.35 o
   7   3  17       17.70       16.26      4.27 o
   8   3  17        4.33        1.65      3.84 o
   9   3  17       88.15       91.09      7.07 o
  10   3  17        0.44        2.37      4.01 o
  11   3  17        1.25        6.79      5.78 o
  12   3  17        2.02       -6.78      6.78 o
   0   4  17      216.11      163.09     14.37 o
   1   4  17      110.36      102.54      8.65 o
   2   4  17       18.52       10.08      4.56 o
   3   4  17      119.76      128.71      9.43 o
   4   4  17      126.78      112.58      7.86 o
   5   4  17       67.27       64.84      7.88 o
   6   4  17       40.89       33.38      5.55 o
   7   4  17       91.99       85.90      8.68 o
   8   4  17       36.91       29.88      4.91 o
   9   4  17       26.20       17.36      5.23 o
  10   4  17        0.66       -0.44      4.25 o
  11   4  17       48.08       37.50      6.53 o
   1   5  17       20.54       15.74      5.44 o
   2   5  17       12.07        8.54      4.71 o
   3   5  17        3.41        4.27      4.66 o
   4   5  17        3.59        3.94      5.00 o
   5   5  17       10.62        3.72      4.85 o
   6   5  17        0.42       -3.96      3.96 o
   7   5  17        4.87       -0.05      4.02 o
   8   5  17        4.08        4.60      4.30 o
   9   5  17        1.24       -5.45      5.45 o
   0   6  17        0.56        0.70      7.55 o
   1   6  17      102.36      122.65     10.71 o
   2   6  17        1.72        6.13      5.63 o
   3   6  17       80.54      105.67     13.01 o
   4   6  17        0.10        0.29      5.31 o
   5   6  17       73.24       77.82     10.87 o
   6   6  17        5.00        6.32      7.08 o
   7   6  17       39.79       40.71      8.10 o
   1   7  17        0.34       -7.05      7.05 o
   2   7  17       29.01       15.87     20.19 o
   0   0  18      284.14      256.03     19.60 o
   1   0  18      426.81      412.09     17.74 o
   2   0  18       65.69       62.40     10.82 o
   3   0  18     1561.23     1526.35     29.52 o
   4   0  18       13.89       16.43      5.06 o
   5   0  18       86.55       66.08      9.59 o
   6   0  18      161.61      172.39     14.00 o
   7   0  18     1214.62     1227.25     60.20 o
   8   0  18      226.10      221.39     16.56 o
   9   0  18      118.71      117.71     18.22 o
  10   0  18       30.80       26.82      8.65 o
  11   0  18      224.96      258.97     19.33 o
  12   0  18      214.65      251.99     19.83 o
  13   0  18       46.97       51.68     19.01 o
   1   1  18        0.01        0.65      2.71 o
   2   1  18      727.42      734.96     12.66 o
   3   1  18       22.84       20.77      4.00 o
   4   1  18       26.84       26.99      5.38 o
   5   1  18       95.29      103.23      7.27 o
   6   1  18      192.65      195.61     14.71 o
   7   1  18        2.03        7.00      4.48 o
   8   1  18        5.61        5.43      4.71 o
   9   1  18       89.57       82.54      8.45 o
  10   1  18       26.75       24.50      6.36 o
  11   1  18        0.46        5.03      5.54 o
  12   1  18       11.85       17.55      7.54 o
  13   1  18       15.33       22.36     10.35 o
   0   2  18        4.01        9.20      4.67 o
   1   2  18      157.28      137.98     12.49 o
   2   2  18       16.18       20.51      4.32 o
   3   2  18       19.83       21.44      3.99 o
   4   2  18        0.08       -2.85      2.85 o
   5   2  18       96.78       77.11      6.06 o
   6   2  18       30.32       34.69      5.37 o
   7   2  18        7.95       11.69      4.31 o
   8   2  18        2.17       -1.72      4.04 o
   9   2  18        7.64        3.65      4.83 o
  10   2  18        0.26        1.83      4.87 o
  11   2  18        1.35       -3.29      5.30 o
  12   2  18        1.37       -3.56      7.91 o
   1   3  18      106.45      102.01      8.29 o
   2   3  18       30.74       18.89      4.45 o
   3   3  18        8.76       11.52      3.95 o
   4   3  18       11.07        9.20      4.82 o
   5   3  18      309.07      295.62     13.50 o
   6   3  18       66.56       70.05      7.92 o
   7   3  18       19.42       27.67      4.88 o
   8   3  18        9.53       10.73      4.60 o
   9   3  18       90.70       77.05      7.17 o
  10   3  18       73.52       79.10      9.36 o
  11   3  18        0.02       11.86      7.42 o
  12   3  18        1.56        9.31     13.47 o
   0   4  18       29.30       33.95     10.49 o
   1   4  18       31.90       32.47      5.96 o
   2   4  18        7.73        7.81      4.67 o
   3   4  18       21.30       11.59      5.06 o
   4   4  18       13.99        8.53      4.37 o
   5   4  18       64.09       36.19      6.73 o
   6   4  18       10.03        8.55      4.66 o
   7   4  18       26.69       37.81      7.03 o
   8   4  18        1.38        4.16      4.55 o
   9   4  18       67.37       77.78      8.19 o
  10   4  18        3.01        9.43      5.74 o
   1   5  18        2.06        1.47      4.79 o
   2   5  18      233.23      246.36     17.46 o
   3   5  18        0.61        0.88      4.81 o
   4   5  18        1.95       -3.01      4.66 o
   5   5  18        1.12       -0.69      5.09 o
   6   5  18       54.02       44.78      9.41 o
   7   5  18        1.41       -0.69      6.60 o
   8   5  18        0.24       -4.63      4.63 o
   9   5  18        1.00       -5.54     13.47 o
   0   6  18        1.09       -6.08      6.79 o
   1   6  18        6.28        5.68      5.50 o
   2   6  18        1.77       -5.78      5.78 o
   3   6  18        0.05       -9.20      9.20 o
   4   6  18        0.17        8.81      6.55 o
   5   6  18       20.71       11.50      9.75 o
   6   6  18        3.89        0.81      7.07 o
   1   1  19       48.36       52.50      4.52 o
   2   1  19      544.60      553.18     11.16 o
   3   1  19       28.73       36.84      4.87 o
   4   1  19        0.14        1.02      3.42 o
   5   1  19        0.08        1.08      3.68 o
   6   1  19       14.76       12.02      4.39 o
   7   1  19        2.60       -3.25      4.09 o
   8   1  19       10.94       11.57      5.30 o
   9   1  19       15.39       28.35      6.54 o
  10   1  19       28.92       33.66      7.19 o
  11   1  19       15.74       17.52      6.70 o
  12   1  19       22.63       51.86     13.43 o
   0   2  19      263.29      230.96     13.83 o
   1   2  19      273.59      275.54     11.10 o
   2   2  19       14.75       26.05      4.89 o
   3   2  19      296.31      293.05     12.85 o
   4   2  19       80.83       72.69      6.67 o
   5   2  19       66.15       68.84      6.38 o
   6   2  19       21.77       23.76      5.23 o
   7   2  19       78.84       85.74      9.40 o
   8   2  19        0.00        5.45      4.94 o
   9   2  19       16.04       25.73      6.35 o
  10   2  19        0.58        4.93      5.45 o
  11   2  19        2.06       11.26      9.09 o
  12   2  19        0.23       -1.12      9.14 o
   1   3  19       85.50       91.53     10.43 o
   2   3  19       18.14       10.76      4.91 o
   3   3  19        0.21        2.62      3.95 o
   4   3  19        2.31        3.06      4.02 o
   5   3  19      145.69      157.56     12.62 o
   6   3  19       18.08       34.19      5.69 o
   7   3  19        0.24        1.21      4.32 o
   8   3  19        5.61        1.95      4.23 o
   9   3  19       17.18       17.12      5.82 o
  10   3  19       15.67       29.43      8.09 o
  11   3  19       11.84       29.00     11.48 o
   0   4  19      104.39      117.46     13.86 o
   1   4  19       96.44       64.31      8.12 o
   2   4  19        0.81       -1.23      5.38 o
   3   4  19       95.25      101.39      9.36 o
   4   4  19       26.03       25.53      6.30 o
   5   4  19       13.82       12.58      4.96 o
   6   4  19        0.16       -0.54      4.48 o
   7   4  19       17.32       14.70      6.10 o
   8   4  19        2.58       -3.84      4.74 o
   9   4  19        0.39        4.58      6.39 o
   1   5  19       16.04        6.75      5.53 o
   2   5  19        0.01        3.41      4.96 o
   3   5  19       29.44        9.12     11.88 o
   4   5  19        6.54        4.76      5.56 o
   5   5  19        1.64        6.12      5.85 o
   6   5  19       36.96       26.10      8.03 o
   7   5  19        2.11        5.20      7.13 o
   0   6  19       20.32       13.47     12.87 o
   1   6  19        0.16       -7.42      7.42 o
   2   6  19        8.52       30.52     11.12 o
   3   6  19       14.97        2.45     10.00 o
   4   6  19        5.44       -5.68      8.40 o
   0   0  20        7.93        6.93      8.51 o
   1   0  20       38.13       27.68     16.03 o
   2   0  20        0.54       -1.00      4.12 o
   3   0  20        9.14        5.10      5.54 o
   4   0  20        3.23       -1.98      5.75 o
   5   0  20       18.29       15.46      8.41 o
   6   0  20        5.09        5.06      6.14 o
   7   0  20       33.90       43.73      9.93 o
   8   0  20       50.86       59.68     10.99 o
   9   0  20       11.20        8.56      8.12 o
  10   0  20        5.06       14.13      8.37 o
  11   0  20        0.33       20.99     13.86 o
   1   1  20        3.85        8.63      3.59 o
   2   1  20        3.91       -2.06      4.00 o
   3   1  20       23.88       21.81      5.20 o
   4   1  20       74.73       71.32      6.63 o
   5   1  20        4.76       11.09      4.30 o
   6   1  20       26.76       25.63      6.00 o
   7   1  20        3.84       -2.41      4.60 o
   8   1  20       51.16       44.46      7.26 o
   9   1  20        0.01        6.36      5.17 o
  10   1  20       44.44       50.84      8.18 o
  11   1  20        1.25       16.86      9.72 o
   0   2  20        1.44        2.77      8.22 o
   1   2  20        2.23        5.62      4.22 o
   2   2  20       56.54       53.89      6.10 o
   3   2  20        5.24        6.06      4.72 o
   4   2  20        2.83        0.58      3.95 o
   5   2  20        4.28        4.32      4.19 o
   6   2  20      126.77      117.19      8.32 o
   7   2  20       14.71       13.70      5.22 o
   8   2  20        2.91        9.43      6.27 o
   9   2  20        0.98        0.94      5.48 o
  10   2  20        8.07        9.98      8.71 o
  11   2  20        2.28        7.32     17.82 o
   1   3  20        1.08        5.97      4.96 o
   2   3  20        0.06        1.98      4.75 o
   3   3  20       83.41       71.63      6.90 o
   4   3  20        1.04        0.57      4.28 o
   5   3  20       48.78       41.73     11.59 o
   6   3  20        0.04        1.21      5.12 o
   7   3  20       76.83      106.96      9.64 o
   8   3  20        0.09        3.83      4.54 o
   9   3  20        1.71       -5.44      6.60 o
  10   3  20        0.30       -2.02      9.27 o
   0   4  20        0.24       -2.27      6.56 o
   1   4  20        4.62       12.54      5.53 o
   2   4  20        9.18        5.06      6.51 o
   3   4  20        8.00        8.30      5.39 o
   4   4  20       17.17       12.39      5.99 o
   5   4  20       27.64       20.39      9.46 o
   6   4  20       18.30       11.72      6.31 o
   7   4  20        3.25       16.21      6.46 o
   8   4  20       66.70       58.60     12.53 o
   1   5  20       10.16        3.91      6.68 o
   2   5  20        3.86       -1.33      5.18 o
   3   5  20        1.26        4.00      5.31 o
   4   5  20        5.00        9.10      9.49 o
   5   5  20        4.20       -1.70      8.59 o
   6   5  20       12.98        2.19      8.61 o
   0   6  20        0.80      -10.10     10.10 o
   1   1  21       89.57      102.14      9.89 o
   2   1  21       14.91       18.56      5.02 o
   3   1  21       21.76       32.95      8.23 o
   4   1  21        0.02        4.12      3.99 o
   5   1  21       19.40       15.17      7.84 o
   6   1  21       82.00       93.23      8.96 o
   7   1  21       18.11       15.22      5.60 o
   8   1  21        2.47        2.13      5.32 o
   9   1  21        0.05       -3.67      5.10 o
  10   1  21       66.00       57.88     12.44 o
   0   2  21       87.19      121.41     14.95 o
   1   2  21        1.18        3.55      4.96 o
   2   2  21       39.06       41.52      5.94 o
   3   2  21        7.89        9.74      5.25 o
   4   2  21       47.18       56.25      7.97 o
   5   2  21        0.23       -2.15      4.74 o
   6   2  21       81.60       83.43      7.81 o
   7   2  21        7.89       14.11      6.17 o
   8   2  21       11.89       20.77      6.82 o
   9   2  21        1.66       -3.93      8.12 o
  10   2  21        3.36        0.30      8.75 o
   1   3  21        5.47       20.90      6.27 o
   2   3  21       95.69       74.34      8.28 o
   3   3  21       37.25       53.00     10.75 o
   4   3  21        5.33        7.51      5.34 o
   5   3  21        9.34        6.94      5.43 o
   6   3  21      144.29      151.78     12.11 o
   7   3  21        1.25       -3.12      6.21 o
   8   3  21        9.97        0.67      7.30 o
   9   3  21        2.11       -3.59     10.69 o
   0   4  21       46.68       74.96     13.17 o
   1   4  21        9.91        5.02      5.68 o
   2   4  21        0.83       -4.91      4.91 o
   3   4  21       12.00        8.18      5.83 o
   4   4  21       55.86       54.52     10.43 o
   5   4  21        7.61        2.11      6.69 o
   6   4  21        0.55        2.40      9.28 o
   7   4  21        1.71        3.07      9.46 o
   1   5  21        8.02       16.29     10.01 o
   2   5  21        4.28       -7.91      7.91 o
   3   5  21        8.58       18.19     12.47 o
   4   5  21        1.43       18.46     10.89 o
   0   0  22       15.36        1.98      9.31 o
   1   0  22       18.34       27.80     15.94 o
   2   0  22        4.94        3.99      6.42 o
   3   0  22       10.13        5.84      6.66 o
   4   0  22        2.24       -0.37      6.26 o
   5   0  22        4.29        4.70     10.89 o
   6   0  22       13.16       14.55      7.90 o
   7   0  22        2.91       -1.01      6.99 o
   8   0  22        2.13       13.95      8.86 o
   9   0  22       30.33       37.42     14.65 o
   1   1  22        2.07        5.51      5.30 o
   2   1  22       17.18       14.98      7.88 o
   3   1  22       12.18        5.80      4.95 o
   4   1  22        3.10        4.05      4.97 o
   5   1  22        4.18       10.75      5.52 o
   6   1  22        1.33        6.43      5.11 o
   7   1  22        2.10        8.97      5.79 o
   8   1  22        0.86       -0.34      6.06 o
   9   1  22        3.32        3.48     10.30 o
   0   2  22      341.29      401.95     35.64 o
   1   2  22       36.92       43.13      7.32 o
   2   2  22       29.80       34.70      6.75 o
   3   2  22       93.99      121.70      9.52 o
   4   2  22      285.82      323.53     15.42 o
   5   2  22        0.62        7.92      6.14 o
   6   2  22       60.54       69.24      9.26 o
   7   2  22       69.13       78.76      9.23 o
   8   2  22      145.77      178.37     18.52 o
   9   2  22        1.23        9.53      9.15 o
   1   3  22        0.01        7.51      5.76 o
   2   3  22       14.22        9.04      6.78 o
   3   3  22       18.96       14.89      7.33 o
   4   3  22        0.17        9.49      6.79 o
   5   3  22       14.79       30.38      7.16 o
   6   3  22       16.06       10.79      8.87 o
   7   3  22        9.25       30.75      9.84 o
   0   4  22        4.99        8.31      8.70 o
   1   4  22        0.09        2.75      7.44 o
   2   4  22        0.65        3.92      7.52 o
   3   4  22        6.10        9.60      8.01 o
   4   4  22        6.71       10.33      9.78 o
   5   4  22       23.45       15.64     15.64 o
   6   4  22        0.04       -7.13     12.87 o
   1   5  22       14.63       15.07     11.16 o
   1   1  23       66.73       78.63     12.37 o
   2   1  23       46.84       57.23      8.41 o
   3   1  23       34.49       53.92      8.32 o
   4   1  23        2.59       -5.61      5.61 o
   5   1  23       85.52      111.93     12.94 o
   6   1  23       28.61       29.33      7.31 o
   7   1  23       27.15       34.64     10.64 o
   8   1  23        2.70       10.01      8.89 o
   0   2  23       10.47       10.76      8.70 o
   1   2  23       49.97       56.17     12.72 o
   2   2  23       26.47       28.74     12.78 o
   3   2  23       65.03       88.50     10.25 o
   4   2  23        2.77       12.17      6.77 o
   5   2  23       22.56       23.23      7.55 o
   6   2  23       57.43       51.88     15.25 o
   7   2  23       35.44       83.68     13.78 o
   1   3  23        1.55       11.02      6.32 o
   2   3  23       77.59       96.34      9.98 o
   3   3  23        2.53       -7.35      8.42 o
   4   3  23        2.09        3.51      9.49 o
   5   3  23       48.81       69.70     17.82 o
   6   3  23        2.19       10.76      8.43 o
   0   4  23        7.43       13.86     14.46 o
   1   4  23        0.89        3.56     10.08 o
   2   4  23        2.42       12.82     14.65 o
   3   4  23        0.66       -8.69      9.60 o
   0   0  24      110.85      156.23     20.40 o
   1   0  24       13.98       17.44      8.79 o
   2   0  24        0.62       -5.94     10.10 o
   3   0  24        0.26       -9.50     10.69 o
   4   0  24      101.11      110.29     19.70 o
   5   0  24       44.87       63.72     12.18 o
   6   0  24        3.52        0.99     11.29 o
   7   0  24        0.04      -11.68     11.68 o
   1   1  24      188.78      237.90     17.22 o
   2   1  24        0.07       -5.76      5.76 o
   3   1  24      154.80      158.79     12.27 o
   4   1  24        2.33        1.69      8.26 o
   5   1  24      105.49      133.56     15.81 o
   6   1  24        0.09        8.02      8.56 o
   7   1  24       46.03       54.45     17.62 o
   0   2  24       98.38      129.30     21.18 o
   1   2  24       51.59       79.15     10.51 o
   2   2  24        1.02        7.65      8.51 o
   3   2  24       11.15        1.05      8.17 o
   4   2  24       56.76       69.20     25.24 o
   5   2  24       72.46      104.15     19.20 o
   1   3  24        0.84       -3.19     23.16 o
   2   3  24       40.46       40.98     19.01 o
   3   3  24        2.49       21.18     16.24 o
   4   3  24       22.06       19.20     16.63 o
   1   1  25       27.54       15.79      9.73 o
   2   1  25       24.78       33.72     10.90 o
   3   1  25        1.20       19.01     13.07 o
   1   0  26       45.45       50.29     16.24 o
 
